# Supplementary material for: The paraventricular thalamus is a critical mediator of top-down control of cue-motivated behavior in rats
Source: eLife. 2019 Sep 10;8:e49041. doi: 10.7554/eLife.49041 (PMC6739869; doi:10.7554/eLife.49041)
Supplement: Figure 2—source data 1. [file elife-49041-fig2-data1.xlsx]

## Sheet: Sheet1
Subject	Run	Season	Year	GPCR	Phenotype	Treatment	SESSION	Lever_presses	CS_Magazine_entries	nonCS_Magazine_entries	Probability_Lever	Probability_Magazine	Latency_Lever	Latency_Magazine	PCA_Index
1	1	Spri	2014	Gi	GT	CNO	1	1	9	111	0.04	0.2	7.788	7.248	-0.3425
2	1	Spri	2014	Gq	ST	CNO	1	12	12	317	0.28	0.32	6.78	6.864	-0.00983333
9	1	Spri	2014	Gi	GT	VEH	1	0	37	262	0	0.44	8	5.744	-0.574
19	1	Spri	2014	Gq	ST	CNO	1	18	6	232	0.44	0.16	6.64	7.232	0.284667
20	1	Spri	2014	Gi	GT	VEH	1	0	2	109	0	0.04	8	8	-0.346667
22	1	Spri	2014	Gq	ST	VEH	1	12	3	79	0.32	0.04	7.112	7.892	0.325833
24	1	Spri	2014	Gq	ST	CNO	1	0	53	546	0	0.76	8	3.608	-0.769667
26	1	Spri	2014	Gi	GT	CNO	1	0	0	57	0	0	8	8	0
29	1	Spri	2014	Gi	GT	CNO	1	3	12	190	0.12	0.16	7.852	7.22	-0.239667
34	1	Spri	2014	Gi	GT	CNO	1	12	18	255	0.2	0.2	7.124	7.304	-0.0591667
38	1	Spri	2014	Gq	ST	VEH	1	14	13	352	0.32	0.24	7.084	6.936	0.0328457
40	1	Spri	2014	Gi	GT	CNO	1	1	32	264	0.04	0.6	7.868	5.404	-0.602465
41	1	Spri	2014	Gi	GT	VEH	1	0	0	18	0	0	8	8	0
46	1	Spri	2014	Gi	GT	CNO	1	2	24	242	0.04	0.28	7.96	6.768	-0.411718
49	1	Spri	2014	Gq	ST	CNO	1	37	22	322	0.6	0.4	5.62	6.032	0.168579
50	1	Spri	2014	Gq	ST	VEH	1	1	1	219	0.04	0.04	7.956	7.82	-0.00566667
51	1	Spri	2014	Gi	GT	CNO	1	1	3	135	0.04	0.04	7.88	7.972	-0.162833
59	1	Spri	2014	Gi	GT	CNO	1	11	7	199	0.24	0.12	6.916	7.552	0.140574
60	1	Spri	2014	Gi	GT	VEH	1	2	18	347	0.04	0.36	7.92	6.796	-0.420167
66	2	Fall	2014	Gq	ST	VEH	1	6	43	527	0.2	0.72	7.192	4.456	-0.539034
73	2	Fall	2014	Gq	ST	VEH	1	2	29	216	0.04	0.44	7.94	6.492	-0.483989
77	2	Fall	2014	Gi	GT	CNO	1	2	27	342	0.08	0.32	7.704	6.084	-0.434856
78	2	Fall	2014	Gi	GT	VEH	1	1	4	82	0.04	0.08	7.972	7.668	-0.226
84	2	Fall	2014	Gq	ST	CNO	1	8	40	411	0.16	0.4	7.32	5.668	-0.371056
87	2	Fall	2014	Gq	ST	CNO	1	20	17	309	0.44	0.4	6.688	6.46	0.0308604
90	2	Fall	2014	Gq	ST	VEH	1	9	10	174	0.16	0.2	7.484	7.144	-0.0450439
91	2	Fall	2014	Gq	ST	CNO	1	18	25	315	0.4	0.48	6.544	6.064	-0.10093
93	2	Fall	2014	Gq	ST	CNO	1	23	19	333	0.44	0.32	6.324	6.488	0.0785794
96	2	Fall	2014	Gq	ST	VEH	1	13	19	307	0.36	0.44	6.72	6.288	-0.107167
105	2	Fall	2014	Gi	GT	VEH	1	0	8	223	0	0.2	8	7.056	-0.439333
106	2	Fall	2014	Gi	GT	CNO	1	0	11	143	0	0.12	8	7.468	-0.3955
124	3	Fall	2015	Gq	ST	CNO	1	10	2	242	0.32	0.08	7.216	7.88	0.329889
128	3	Fall	2015	Gi	GT	VEH	1	0	11	284	0	0.16	8	7.208	-0.419667
137	3	Fall	2015	Gi	GT	VEH	1	15	3	227	0.24	0.04	6.8	7.812	0.331056
144	3	Fall	2015	Gi	GT	VEH	1	4	14	256	0.12	0.28	7.564	7.324	-0.248519
161	3	Fall	2015	Gq	ST	VEH	1	0	15	344	0	0.4	8	7.348	-0.493833
163	3	Fall	2015	Gi	GT	CNO	1	3	22	280	0.08	0.32	7.992	7.06	-0.372167
164	3	Fall	2015	Gq	ST	VEH	1	10	25	316	0.2	0.52	7.376	6.056	-0.304524
166	3	Fall	2015	Gi	GT	CNO	1	0	5	140	0	0.12	8	7.652	-0.387833
167	3	Fall	2015	Gq	ST	CNO	1	4	2	180	0.12	0.04	7.664	7.716	0.139944
169	3	Fall	2015	Gq	ST	CNO	1	15	9	241	0.32	0.16	6.588	7.372	0.169333
172	3	Fall	2015	Gi	GT	CNO	1	1	3	120	0.04	0.12	7.976	7.612	-0.2085
173	3	Fall	2015	Gq	ST	VEH	1	12	16	263	0.24	0.2	7.092	7.416	-0.0207857
174	3	Fall	2015	Gi	GT	VEH	1	12	4	160	0.28	0.08	7.012	7.712	0.2625
191	4	Wint	2015	Gi	GT	VEH	1	0	5	126	0	0.16	8	7.532	-0.406167
194	4	Wint	2015	Gi	GT	VEH	1	4	16	294	0.08	0.2	7.652	7.048	-0.265167
198	4	Wint	2015	Gi	GT	CNO	1	6	6	64	0.12	0.08	7.604	7.684	0.0166667
212	4	Wint	2015	Gi	GT	VEH	1	2	21	213	0.08	0.32	7.66	6.54	-0.402029
220	4	Wint	2015	Gi	GT	CNO	1	2	33	226	0.08	0.48	7.784	5.76	-0.512905
223	5	Spri	2016	Gq	GT	VEH	1	0	9	108	0	0.16	8	7.396	-0.411833
226	5	Spri	2016	Gq	GT	CNO	1	0	0	130	0	0	8	8	0
229	5	Spri	2016	Gq	GT	VEH	1	0	1	40	0	0.04	8	7.804	-0.354833
233	5	Spri	2016	Gq	ST	CNO	1	3	10	219	0.08	0.16	7.76	7.028	-0.236654
238	5	Spri	2016	Gq	ST	VEH	1	5	17	177	0.16	0.24	7.544	7.044	-0.229318
240	5	Spri	2016	Gq	GT	CNO	1	8	22	333	0.32	0.24	7.236	7.288	-0.126722
254	5	Spri	2016	Gq	GT	CNO	1	0	13	214	0	0.24	8	7.132	-0.4495
258	5	Spri	2016	Gq	GT	VEH	1	23	2	184	0.24	0.08	6.488	7.436	0.372833
260	5	Spri	2016	Gq	GT	VEH	1	12	28	311	0.2	0.48	6.892	5.86	-0.269667
261	5	Spri	2016	Gq	GT	CNO	1	0	3	104	0	0.08	8	7.716	-0.371833
271	5	Spri	2016	Gq	GT	VEH	1	1	0	6	0.04	0	7.988	8	0.347167
272	5	Spri	2016	Gq	ST	VEH	1	21	1	330	0.52	0.04	6.604	7.744	0.51053
278	5	Spri	2016	Gq	GT	CNO	1	0	3	74	0	0.04	8	7.744	-0.357333
279	5	Spri	2016	Gq	ST	VEH	1	15	14	347	0.32	0.24	6.504	7.264	0.0698276
282	6	Summ	2016	Gi	ST	CNO	1	34	15	288	0.48	0.24	6.172	7.008	0.244085
283	6	Summ	2016	Gi	ST	VEH	1	51	4	218	0.84	0.08	5.296	7.628	0.635348
284	6	Summ	2016	Gi	GT	CNO	1	0	28	255	0	0.52	8	6.32	-0.576667
287	6	Summ	2016	Gi	GT	CNO	1	3	10	157	0.12	0.16	7.808	7.348	-0.211987
288	6	Summ	2016	Gi	GT	VEH	1	0	10	187	0	0.2	8	7.132	-0.436167
290	6	Summ	2016	Gi	ST	VEH	1	42	7	335	0.8	0.12	5.184	7.32	0.553762
291	6	Summ	2016	Gi	ST	VEH	1	31	7	237	0.8	0.16	5.716	7.772	0.509526
296	6	Summ	2016	Gi	ST	VEH	1	4	1	357	0.12	0.04	7.692	7.98	0.238667
297	6	Summ	2016	Gi	ST	VEH	1	7	3	115	0.24	0.12	7.508	7.608	0.1775
298	6	Summ	2016	Gi	ST	VEH	1	3	2	278	0.08	0.08	7.768	7.464	0.054
307	6	Summ	2016	Gi	ST	VEH	1	11	17	319	0.32	0.44	7.036	6.504	-0.133595
311	6	Summ	2016	Gi	ST	CNO	1	1	3	171	0.04	0.12	7.916	7.716	-0.201667
318	6	Summ	2016	Gi	ST	CNO	1	7	7	182	0.2	0.12	7.484	7.476	0.0263333
319	6	Summ	2016	Gi	GT	VEH	1	0	0	137	0	0	8	8	0
330	6	Summ	2016	Gi	ST	VEH	1	2	24	429	0.08	0.56	7.804	6.552	-0.494218
331	6	Summ	2016	Gi	ST	CNO	1	34	22	409	0.6	0.4	5.492	6.52	0.180929
332	6	Summ	2016	Gi	ST	CNO	1	0	33	336	0	0.52	8	5.244	-0.6215
338	6	Summ	2016	Gi	GT	VEH	1	2	5	200	0.04	0.08	7.776	7.684	-0.160024
339	6	Summ	2016	Gi	ST	CNO	1	14	7	357	0.4	0.2	7.172	7.364	0.185778
350	7	Fall	2016	Gq	ST	VEH	1	6	20	253	0.24	0.48	7.684	6.056	-0.327321
352	7	Fall	2016	Gq	ST	CNO	1	0	39	265	0	0.48	8	5.416	-0.601
357	7	Fall	2016	Gq	GT	VEH	1	1	15	205	0.04	0.24	7.928	6.804	-0.405167
361	7	Fall	2016	Gi	ST	VEH	1	36	12	223	0.76	0.4	4.788	6.524	0.359
375	7	Fall	2016	Gq	GT	CNO	1	1	19	195	0.04	0.32	7.792	6.432	-0.45
378	7	Fall	2016	Gi	GT	VEH	1	0	3	165	0	0.04	8	7.896	-0.351
384	7	Fall	2016	Gi	ST	CNO	1	36	2	327	0.8	0.08	4.872	7.684	0.655412
392	7	Fall	2016	Gi	ST	VEH	1	7	4	173	0.24	0.12	7.036	7.476	0.149242
396	7	Fall	2016	Gi	GT	VEH	1	10	7	152	0.24	0.12	7.08	7.236	0.105324
401	8	Fall	2017	CO	GT	VEH	1	0	6	117	0	0.16	8	7.16	-0.421667
403	8	Fall	2017	CO	ST	CNO	1	30	28	317	0.4	0.56	6.048	5.148	-0.0793391
406	8	Fall	2017	CO	ST	CNO	1	45	4	301	0.8	0.12	4.26	7.164	0.626578
407	8	Fall	2017	CO	ST	VEH	1	1	34	298	0.04	0.68	7.688	4.948	-0.641786
411	8	Fall	2017	CO	GT	VEH	1	3	8	207	0.12	0.2	7.776	6.904	-0.214515
412	8	Fall	2017	CO	GT	VEH	1	3	21	257	0.08	0.4	7.836	6.136	-0.4275
413	8	Fall	2017	CO	ST	VEH	1	17	13	250	0.36	0.28	6.492	6.892	0.0877778
414	8	Fall	2017	CO	GT	VEH	1	3	20	139	0.08	0.32	7.692	6.644	-0.370043
416	8	Fall	2017	CO	ST	CNO	1	64	0	238	0.96	0	2.472	8	0.883667
418	8	Fall	2017	CO	GT	CNO	1	0	0	109	0	0	8	8	0
419	8	Fall	2017	CO	ST	CNO	1	7	5	114	0.2	0.12	7.328	7.392	0.0848889
421	8	Fall	2017	CO	ST	VEH	1	29	19	294	0.6	0.44	5.52	6.424	0.160444
422	8	Fall	2017	CO	ST	VEH	1	2	23	276	0.08	0.44	7.772	5.78	-0.483
424	8	Fall	2017	CO	ST	CNO	1	2	2	209	0.08	0.04	7.716	7.948	0.023
426	8	Fall	2017	CO	ST	VEH	1	2	1	157	0.08	0.04	7.92	7.808	0.119778
429	8	Fall	2017	CO	GT	CNO	1	3	14	179	0.04	0.28	7.836	6.884	-0.335353
430	8	Fall	2017	CO	ST	CNO	1	10	36	414	0.2	0.48	7.26	5.412	-0.358739
431	8	Fall	2017	CO	ST	VEH	1	5	5	309	0.12	0.12	7.62	7.596	-0.001
432	8	Fall	2017	CO	ST	CNO	1	3	11	167	0.12	0.16	7.588	7.52	-0.206643
434	8	Fall	2017	CO	GT	CNO	1	3	0	78	0.08	0	7.72	8	0.371667
435	8	Fall	2017	CO	ST	CNO	1	8	6	236	0.16	0.16	7.292	7.144	0.0414524
438	8	Fall	2017	CO	GT	CNO	1	2	7	209	0.08	0.16	7.976	7.484	-0.232352
439	8	Fall	2017	CO	GT	VEH	1	6	22	221	0.12	0.44	7.34	6.488	-0.332643
440	8	Fall	2017	CO	ST	VEH	1	8	16	208	0.24	0.28	7.036	6.916	-0.129444
444	8	Fall	2017	CO	GT	CNO	1	0	10	129	0	0.2	8	7.136	-0.436
446	8	Fall	2017	CO	ST	VEH	1	16	0	117	0.36	0	6.656	8	0.509333
448	8	Fall	2017	CO	ST	CNO	1	30	13	156	0.4	0.2	5.928	7.032	0.24445
449	8	Fall	2017	CO	GT	VEH	1	1	17	96	0.04	0.24	7.796	7.024	-0.39513
450	8	Fall	2017	CO	GT	CNO	1	0	6	38	0	0.08	8	7.832	-0.367
451	8	Fall	2017	CO	GT	VEH	1	6	11	213	0.16	0.28	7.124	7.352	-0.128539
452	8	Fall	2017	CO	ST	CNO	1	4	76	534	0.04	0.84	7.716	4.436	-0.703333
454	8	Fall	2017	CO	GT	CNO	1	1	9	243	0.04	0.16	7.88	7.472	-0.323667
456	8	Fall	2017	CO	GT	CNO	1	0	20	210	0	0.32	8	6.592	-0.498667
458	8	Fall	2017	CO	GT	VEH	1	2	14	137	0.08	0.24	7.824	7.428	-0.319833
459	8	Fall	2017	CO	GT	CNO	1	1	17	165	0.04	0.24	8	6.992	-0.404963
1	1	Spri	2014	Gi	GT	CNO	2	0	18	214	0	0.48	8	5.524	-0.5965
2	1	Spri	2014	Gq	ST	CNO	2	23	6	195	0.36	0.16	6.288	7.852	0.327236
9	1	Spri	2014	Gi	GT	VEH	2
19	1	Spri	2014	Gq	ST	CNO	2	31	14	162	0.68	0.32	5.168	6.744	0.311593
20	1	Spri	2014	Gi	GT	VEH	2
22	1	Spri	2014	Gq	ST	VEH	2
24	1	Spri	2014	Gq	ST	CNO	2	0	85	490	0	0.84	8	2.62	-0.8375
26	1	Spri	2014	Gi	GT	CNO	2
29	1	Spri	2014	Gi	GT	CNO	2	4	11	116	0.12	0.24	7.168	7.14	-0.196722
34	1	Spri	2014	Gi	GT	CNO	2	16	32	491	0.24	0.52	6.648	5.932	-0.234278
38	1	Spri	2014	Gq	ST	VEH	2	4	15	232	0.12	0.24	7.464	6.944	-0.254649
40	1	Spri	2014	Gi	GT	CNO	2	0	31	171	0	0.56	8	5.868	-0.608833
41	1	Spri	2014	Gi	GT	VEH	2	3	1	187	0.08	0.04	7.848	7.988	0.185833
46	1	Spri	2014	Gi	GT	CNO	2	3	27	371	0.12	0.4	7.736	6.152	-0.426
49	1	Spri	2014	Gq	ST	CNO	2
50	1	Spri	2014	Gq	ST	VEH	2	3	2	146	0.04	0.08	7.688	7.972	0.0651667
51	1	Spri	2014	Gi	GT	CNO	2	0	4	126	0	0.12	8	7.456	-0.396
59	1	Spri	2014	Gi	GT	CNO	2
60	1	Spri	2014	Gi	GT	VEH	2	3	27	312	0.08	0.4	7.68	5.6	-0.46
66	2	Fall	2014	Gq	ST	VEH	2	16	26	220	0.32	0.56	6.528	5.384	-0.207032
73	2	Fall	2014	Gq	ST	VEH	2	37	21	195	0.72	0.24	5.124	6.804	0.321954
77	2	Fall	2014	Gi	GT	CNO	2	0	65	552	0	0.92	8	3.5	-0.8275
78	2	Fall	2014	Gi	GT	VEH	2	0	6	76	0	0.08	8	7.588	-0.377167
84	2	Fall	2014	Gq	ST	CNO	2	1	55	358	0.04	0.56	7.864	4.836	-0.620929
87	2	Fall	2014	Gq	ST	CNO	2	50	11	138	0.8	0.24	5.016	7.156	0.488948
90	2	Fall	2014	Gq	ST	VEH	2	23	7	118	0.48	0.16	6.9	6.988	0.288111
91	2	Fall	2014	Gq	ST	CNO	2	15	12	221	0.4	0.24	6.144	6.82	0.118537
93	2	Fall	2014	Gq	ST	CNO	2	28	16	224	0.48	0.36	5.968	6.584	0.156576
96	2	Fall	2014	Gq	ST	VEH	2	26	1	165	0.64	0.04	5.536	7.992	0.610975
105	2	Fall	2014	Gi	GT	VEH	2	0	8	144	0	0.2	8	7.2	-0.433333
106	2	Fall	2014	Gi	GT	CNO	2	0	22	165	0	0.32	8	6.38	-0.5075
124	3	Fall	2015	Gq	ST	CNO	2	20	35	197	0.4	0.56	6.704	5.292	-0.203076
128	3	Fall	2015	Gi	GT	VEH	2	0	65	350	0	0.88	8	3.432	-0.817
137	3	Fall	2015	Gi	GT	VEH	2	8	31	155	0.24	0.52	7.604	5.272	-0.387081
144	3	Fall	2015	Gi	GT	VEH	2	0	40	254	0	0.44	8	5.988	-0.563833
161	3	Fall	2015	Gq	ST	VEH	2	9	20	276	0.24	0.36	7.592	6.796	-0.199603
163	3	Fall	2015	Gi	GT	CNO	2	0	4	119	0	0.08	8	7.564	-0.378167
164	3	Fall	2015	Gq	ST	VEH	2	55	1	162	0.84	0.04	4.172	7.832	0.740595
166	3	Fall	2015	Gi	GT	CNO	2	1	15	190	0.04	0.32	7.868	6.008	-0.4625
167	3	Fall	2015	Gq	ST	CNO	2	4	10	247	0.12	0.24	7.756	7.124	-0.20919
169	3	Fall	2015	Gq	ST	CNO	2	6	17	333	0.2	0.32	7.34	6.368	-0.23992
172	3	Fall	2015	Gi	GT	CNO	2	0	7	129	0	0.16	8	7.064	-0.425667
173	3	Fall	2015	Gq	ST	VEH	2	9	1	134	0.24	0.04	7.16	7.928	0.365333
174	3	Fall	2015	Gi	GT	VEH	2	5	10	211	0.08	0.28	7.592	6.824	-0.209778
191	4	Wint	2015	Gi	GT	VEH	2	0	17	208	0	0.24	8	6.908	-0.458833
194	4	Wint	2015	Gi	GT	VEH	2	0	36	261	0	0.64	8	4.624	-0.687333
198	4	Wint	2015	Gi	GT	CNO	2	2	16	182	0.08	0.28	7.644	6.796	-0.361259
212	4	Wint	2015	Gi	GT	VEH	2	0	35	247	0	0.52	8	5.376	-0.616
220	4	Wint	2015	Gi	GT	CNO	2	2	5	136	0.08	0.12	7.86	7.292	-0.179857
223	5	Spri	2016	Gq	GT	VEH	2	1	18	252	0.04	0.28	7.764	6.88	-0.415079
226	5	Spri	2016	Gq	GT	CNO	2	0	3	95	0	0.04	8	7.928	-0.349667
229	5	Spri	2016	Gq	GT	VEH	2	0	10	142	0	0.16	8	7.396	-0.411833
233	5	Spri	2016	Gq	ST	CNO	2	1	1	161	0.04	0.04	7.972	7.876	-0.004
238	5	Spri	2016	Gq	ST	VEH	2	8	11	259	0.24	0.12	7.708	7.468	-0.0226316
240	5	Spri	2016	Gq	GT	CNO	2	15	48	276	0.4	0.6	6.332	5.456	-0.27777
254	5	Spri	2016	Gq	GT	CNO	2	0	19	249	0	0.36	8	6.456	-0.517667
258	5	Spri	2016	Gq	GT	VEH	2	12	1	197	0.24	0.04	7.092	7.996	0.386385
260	5	Spri	2016	Gq	GT	VEH	2	1	38	250	0.04	0.84	8	3.136	-0.785573
261	5	Spri	2016	Gq	GT	CNO	2	0	0	90	0	0	8	8	0
271	5	Spri	2016	Gq	GT	VEH	2	0	6	62	0	0.08	8	7.72	-0.371667
272	5	Spri	2016	Gq	ST	VEH	2	49	4	213	0.92	0.12	4.212	7.2	0.674186
278	5	Spri	2016	Gq	GT	CNO	2	0	28	271	0	0.4	8	5.996	-0.550167
279	5	Spri	2016	Gq	ST	VEH	2	66	3	224	0.88	0.12	4.232	7.48	0.693014
282	6	Summ	2016	Gi	ST	CNO	2	15	32	239	0.32	0.6	6.884	5.372	-0.276901
283	6	Summ	2016	Gi	ST	VEH	2	93	2	158	0.96	0.04	2.928	7.852	0.831132
284	6	Summ	2016	Gi	GT	CNO	2	0	64	297	0	0.76	8	4.416	-0.736
287	6	Summ	2016	Gi	GT	CNO	2	0	31	141	0	0.48	8	6.072	-0.573667
288	6	Summ	2016	Gi	GT	VEH	2	0	12	226	0	0.2	8	7.624	-0.415667
290	6	Summ	2016	Gi	ST	VEH	2	60	1	152	0.88	0.04	4.676	7.8	0.732571
291	6	Summ	2016	Gi	ST	VEH	2	34	14	229	0.68	0.32	4.808	7.24	0.360222
296	6	Summ	2016	Gi	ST	VEH	2	17	11	186	0.56	0.24	6.392	7.268	0.214595
297	6	Summ	2016	Gi	ST	VEH	2	10	22	145	0.36	0.28	7.48	6.848	-0.124667
298	6	Summ	2016	Gi	ST	VEH	2	33	2	142	0.52	0.04	6.56	7.86	0.509405
307	6	Summ	2016	Gi	ST	VEH	2	0	19	167	0	0.28	8	7.032	-0.467
311	6	Summ	2016	Gi	ST	CNO	2	8	8	198	0.16	0.12	7.46	7.576	0.0181667
318	6	Summ	2016	Gi	ST	CNO	2	5	1	196	0.2	0.04	7.292	8	0.305056
319	6	Summ	2016	Gi	GT	VEH	2	0	1	168	0	0.04	8	7.952	-0.348667
330	6	Summ	2016	Gi	ST	VEH	2	10	15	207	0.24	0.32	7.396	6.72	-0.1215
331	6	Summ	2016	Gi	ST	CNO	2	47	21	235	0.92	0.56	3.632	5.764	0.336284
332	6	Summ	2016	Gi	ST	CNO	2	1	53	213	0.04	0.68	7.968	4.136	-0.693988
338	6	Summ	2016	Gi	GT	VEH	2	0	25	333	0	0.36	8	6.404	-0.519833
339	6	Summ	2016	Gi	ST	CNO	2	75	6	239	0.92	0.12	2.772	7.72	0.756784
350	7	Fall	2016	Gq	ST	VEH	2	75	8	190	0.92	0.2	3.948	7.4	0.65291
352	7	Fall	2016	Gq	ST	CNO	2	1	37	306	0.04	0.72	7.952	4.948	-0.667623
357	7	Fall	2016	Gq	GT	VEH	2	1	30	232	0.04	0.44	7.948	6.92	-0.487995
361	7	Fall	2016	Gi	ST	VEH	2	59	2	205	0.96	0.08	3.9	7.816	0.767975
375	7	Fall	2016	Gq	GT	CNO	2	0	22	187	0	0.44	8	6.364	-0.548167
378	7	Fall	2016	Gi	GT	VEH	2	0	21	125	0	0.24	8	6.928	-0.458
384	7	Fall	2016	Gi	ST	CNO	2	29	0	162	0.72	0	5.136	8	0.692667
392	7	Fall	2016	Gi	ST	VEH	2	1	7	154	0.04	0.2	8	7.056	-0.342667
396	7	Fall	2016	Gi	GT	VEH	2	3	18	312	0.12	0.24	7.7	7.004	-0.307095
401	8	Fall	2017	CO	GT	VEH	2	5	15	210	0.04	0.24	7.688	6.984	-0.262667
403	8	Fall	2017	CO	ST	CNO	2	53	5	218	0.8	0.12	4.2	7.312	0.632195
406	8	Fall	2017	CO	ST	CNO	2	36	7	159	0.88	0.16	3.996	6.892	0.585473
407	8	Fall	2017	CO	ST	VEH	2	38	8	312	0.64	0.16	4.66	7.14	0.480725
411	8	Fall	2017	CO	GT	VEH	2	2	14	179	0.08	0.28	7.944	7.136	-0.350333
412	8	Fall	2017	CO	GT	VEH	2	2	42	457	0.08	0.6	7.912	4.732	-0.608864
413	8	Fall	2017	CO	ST	VEH	2	30	7	230	0.56	0.2	5.572	7.2	0.395041
414	8	Fall	2017	CO	GT	VEH	2	1	34	106	0.04	0.44	7.984	5.696	-0.542952
416	8	Fall	2017	CO	ST	CNO	2	78	0	201	1	0	1.208	8	0.949667
418	8	Fall	2017	CO	GT	CNO	2	0	7	189	0	0.2	8	6.804	-0.449833
419	8	Fall	2017	CO	ST	CNO	2	16	12	183	0.52	0.28	6.74	7.388	0.154619
421	8	Fall	2017	CO	ST	VEH	2	53	13	251	0.92	0.36	2.76	6.8	0.55702
422	8	Fall	2017	CO	ST	VEH	2	24	25	253	0.56	0.64	5.992	5.064	-0.0721361
424	8	Fall	2017	CO	ST	CNO	2	14	0	228	0.32	0	6.944	8	0.484
426	8	Fall	2017	CO	ST	VEH	2	6	11	214	0.16	0.28	7.576	6.584	-0.179373
429	8	Fall	2017	CO	GT	CNO	2	0	7	157	0	0.12	8	7.492	-0.3945
430	8	Fall	2017	CO	ST	CNO	2	13	7	167	0.32	0.12	6.776	7.44	0.194333
431	8	Fall	2017	CO	ST	VEH	2	6	30	106	0.16	0.36	7.624	6.64	-0.329889
432	8	Fall	2017	CO	ST	CNO	2	0	0	104	0	0	8	8	0
434	8	Fall	2017	CO	GT	CNO	2	3	12	93	0.12	0.28	7.568	6.872	-0.282333
435	8	Fall	2017	CO	ST	CNO	2	3	8	144	0.08	0.12	7.84	7.284	-0.188015
438	8	Fall	2017	CO	GT	CNO	2	0	35	210	0	0.4	8	6.316	-0.536833
439	8	Fall	2017	CO	GT	VEH	2	2	28	149	0.04	0.52	7.832	5.668	-0.539056
440	8	Fall	2017	CO	ST	VEH	2	37	10	197	0.64	0.16	5.548	7	0.411989
444	8	Fall	2017	CO	GT	CNO	2	2	15	112	0.04	0.2	7.744	6.776	-0.348569
446	8	Fall	2017	CO	ST	VEH	2	24	0	101	0.48	0	6.344	8	0.562333
448	8	Fall	2017	CO	ST	CNO	2	19	0	132	0.44	0	6.736	8	0.532667
449	8	Fall	2017	CO	GT	VEH	2	1	18	307	0.04	0.32	7.848	6.196	-0.460412
450	8	Fall	2017	CO	GT	CNO	2	0	2	65	0	0.04	8	7.768	-0.356333
451	8	Fall	2017	CO	GT	VEH	2	2	5	119	0.08	0.16	7.428	7.468	-0.167857
452	8	Fall	2017	CO	ST	CNO	2	0	64	352	0	0.72	8	4.648	-0.713
454	8	Fall	2017	CO	GT	CNO	2	0	54	199	0	0.76	8	4.26	-0.7425
456	8	Fall	2017	CO	GT	CNO	2	0	55	356	0	0.72	8	4.188	-0.732167
458	8	Fall	2017	CO	GT	VEH	2	0	27	139	0	0.52	8	5.752	-0.600333
459	8	Fall	2017	CO	GT	CNO	2	0	34	280	0	0.4	8	5.88	-0.555
1	1	Spri	2014	Gi	GT	CNO	3	0	15	93	0	0.36	8	6.136	-0.531
2	1	Spri	2014	Gq	ST	CNO	3	15	7	159	0.44	0.16	6.24	7.368	0.261545
9	1	Spri	2014	Gi	GT	VEH	3	0	4	177	0	0.12	8	7.368	-0.399667
19	1	Spri	2014	Gq	ST	CNO	3	26	18	133	0.44	0.4	5.936	5.992	0.0762727
20	1	Spri	2014	Gi	GT	VEH	3	0	29	157	0	0.36	8	6.492	-0.516167
22	1	Spri	2014	Gq	ST	VEH	3	18	6	65	0.44	0.16	6.688	6.936	0.270333
24	1	Spri	2014	Gq	ST	CNO	3	40	24	339	0.6	0.4	5.632	5.576	0.147667
26	1	Spri	2014	Gi	GT	CNO	3	0	7	170	0	0.16	8	7.5	-0.4075
29	1	Spri	2014	Gi	GT	CNO	3	4	15	95	0.08	0.24	7.564	7	-0.269816
34	1	Spri	2014	Gi	GT	CNO	3	1	41	267	0.04	0.44	7.82	5.62	-0.54246
38	1	Spri	2014	Gq	ST	VEH	3	19	32	191	0.48	0.44	6.088	6.096	-0.0713007
40	1	Spri	2014	Gi	GT	CNO	3	0	35	135	0	0.44	8	5.824	-0.570667
41	1	Spri	2014	Gi	GT	VEH	3	0	4	191	0	0.12	8	7.588	-0.3905
46	1	Spri	2014	Gi	GT	CNO	3	2	46	367	0.08	0.44	7.856	5.528	-0.522556
49	1	Spri	2014	Gq	ST	CNO	3	77	1	139	0.84	0.04	3.524	7.84	0.771286
50	1	Spri	2014	Gq	ST	VEH	3
51	1	Spri	2014	Gi	GT	CNO	3	0	18	212	0	0.36	8	6.36	-0.521667
59	1	Spri	2014	Gi	GT	CNO	3	2	55	326	0.08	0.84	7.884	3.396	-0.750275
60	1	Spri	2014	Gi	GT	VEH	3	0	33	135	0	0.48	8	5.756	-0.586833
66	2	Fall	2014	Gq	ST	VEH	3	41	14	254	0.8	0.28	4.636	6.372	0.409303
73	2	Fall	2014	Gq	ST	VEH	3	63	3	120	0.76	0.04	4.4	7.684	0.679864
77	2	Fall	2014	Gi	GT	CNO	3	0	47	358	0	0.88	8	4.064	-0.790667
78	2	Fall	2014	Gi	GT	VEH	3	0	13	155	0	0.12	8	7.24	-0.405
84	2	Fall	2014	Gq	ST	CNO	3	16	26	275	0.28	0.52	7.092	5.484	-0.226365
87	2	Fall	2014	Gq	ST	CNO	3	39	3	112	0.76	0.08	5.084	7.564	0.615714
90	2	Fall	2014	Gq	ST	VEH	3	39	3	136	0.64	0.08	5.716	7.5	0.546714
91	2	Fall	2014	Gq	ST	CNO	3	33	6	113	0.6	0.2	5.644	6.912	0.416936
93	2	Fall	2014	Gq	ST	CNO	3	45	6	122	0.6	0.12	5.236	7.716	0.518235
96	2	Fall	2014	Gq	ST	VEH	3	33	19	218	0.68	0.44	5.784	5.628	0.163244
105	2	Fall	2014	Gi	GT	VEH	3	0	19	230	0	0.32	8	6.712	-0.493667
106	2	Fall	2014	Gi	GT	CNO	3	0	41	211	0	0.4	8	5.824	-0.557333
124	3	Fall	2015	Gq	ST	CNO	3	49	15	151	0.84	0.36	4.868	6.364	0.399417
128	3	Fall	2015	Gi	GT	VEH	3	0	83	261	0	0.88	8	2.776	-0.844333
137	3	Fall	2015	Gi	GT	VEH	3	3	81	355	0.08	0.84	7.684	3.368	-0.74269
144	3	Fall	2015	Gi	GT	VEH	3	0	42	262	0	0.6	8	5.7	-0.629167
161	3	Fall	2015	Gq	ST	VEH	3	59	3	245	0.96	0.12	3.944	7.168	0.715409
163	3	Fall	2015	Gi	GT	CNO	3	0	44	238	0	0.68	8	4.252	-0.716167
164	3	Fall	2015	Gq	ST	VEH	3	89	0	105	0.96	0	2.668	8	0.8755
166	3	Fall	2015	Gi	GT	CNO	3	0	37	204	0	0.6	8	5.104	-0.654
167	3	Fall	2015	Gq	ST	CNO	3	4	13	206	0.12	0.16	7.912	7.504	-0.206804
169	3	Fall	2015	Gq	ST	CNO	3	45	3	218	0.76	0.04	5.276	7.68	0.631833
172	3	Fall	2015	Gi	GT	CNO	3	2	4	122	0.08	0.12	7.74	7.656	-0.127944
173	3	Fall	2015	Gq	ST	VEH	3	25	16	152	0.6	0.36	5.952	6.952	0.194837
174	3	Fall	2015	Gi	GT	VEH	3	3	47	342	0.12	0.64	7.448	4.308	-0.5975
191	4	Wint	2015	Gi	GT	VEH	3	0	45	258	0	0.64	8	5.2	-0.663333
194	4	Wint	2015	Gi	GT	VEH	3	2	63	359	0.04	0.84	7.9	2.708	-0.795821
198	4	Wint	2015	Gi	GT	CNO	3	2	6	165	0.08	0.2	7.432	7.188	-0.216833
212	4	Wint	2015	Gi	GT	VEH	3	0	22	302	0	0.48	8	5.42	-0.600833
220	4	Wint	2015	Gi	GT	CNO	3	3	22	181	0.08	0.4	7.84	6.672	-0.408667
223	5	Spri	2016	Gq	GT	VEH	3	1	50	171	0.04	0.6	8	5.296	-0.619595
226	5	Spri	2016	Gq	GT	CNO	3	1	15	169	0.04	0.2	7.972	7.08	-0.382167
229	5	Spri	2016	Gq	GT	VEH	3	0	6	103	0	0.12	8	7.288	-0.403
233	5	Spri	2016	Gq	ST	CNO	3	11	1	173	0.2	0.04	7.292	7.688	0.347611
238	5	Spri	2016	Gq	ST	VEH	3	46	5	120	0.8	0.08	4.26	7.452	0.640974
240	5	Spri	2016	Gq	GT	CNO	3	18	37	239	0.44	0.64	6.34	6	-0.195985
254	5	Spri	2016	Gq	GT	CNO	3	0	46	292	0	0.44	8	5.408	-0.588
258	5	Spri	2016	Gq	GT	VEH	3	7	33	287	0.2	0.52	7.28	5.948	-0.378833
260	5	Spri	2016	Gq	GT	VEH	3	0	28	100	0	0.6	8	4.304	-0.687333
261	5	Spri	2016	Gq	GT	CNO	3	0	24	165	0	0.4	8	6.768	-0.518
271	5	Spri	2016	Gq	GT	VEH	3	5	11	152	0.12	0.24	7.552	7.464	-0.168667
272	5	Spri	2016	Gq	ST	VEH	3	37	0	130	0.8	0	4.716	8	0.736833
278	5	Spri	2016	Gq	GT	CNO	3	1	54	392	0.04	0.72	7.852	5.096	-0.662712
279	5	Spri	2016	Gq	ST	VEH	3	56	0	101	0.84	0	4.456	8	0.761
282	6	Summ	2016	Gi	ST	CNO	3	49	20	163	0.72	0.44	5.424	6.212	0.266263
283	6	Summ	2016	Gi	ST	VEH	3	90	1	123	1	0.04	2.908	7.948	0.856007
284	6	Summ	2016	Gi	GT	CNO	3	0	132	460	0	0.88	8	2.656	-0.849333
287	6	Summ	2016	Gi	GT	CNO	3	0	47	185	0	0.68	8	4.608	-0.701333
288	6	Summ	2016	Gi	GT	VEH	3	1	58	379	0.04	0.68	7.688	4.692	-0.660201
290	6	Summ	2016	Gi	ST	VEH	3	75	0	124	0.92	0	2.736	8	0.859333
291	6	Summ	2016	Gi	ST	VEH	3	59	6	167	0.96	0.2	3.324	7.528	0.700295
296	6	Summ	2016	Gi	ST	VEH	3	56	2	155	1	0.04	3.092	7.74	0.824011
297	6	Summ	2016	Gi	ST	VEH	3	12	17	145	0.44	0.48	7.216	6.58	-0.0973046
298	6	Summ	2016	Gi	ST	VEH	3	41	2	173	0.64	0.04	5.332	7.956	0.611659
307	6	Summ	2016	Gi	ST	VEH	3	34	30	340	0.72	0.52	5.276	5.5	0.0968333
311	6	Summ	2016	Gi	ST	CNO	3	8	0	163	0.28	0	7.58	8	0.444167
318	6	Summ	2016	Gi	ST	CNO	3	18	9	183	0.48	0.16	6.248	7.368	0.264444
319	6	Summ	2016	Gi	GT	VEH	3	0	0	103	0	0	8	8	0
330	6	Summ	2016	Gi	ST	VEH	3	39	14	249	0.76	0.16	5.396	7.328	0.437733
331	6	Summ	2016	Gi	ST	CNO	3	76	18	253	0.92	0.52	2.74	5.896	0.470507
332	6	Summ	2016	Gi	ST	CNO	3	21	7	163	0.56	0.12	6.584	7.388	0.346833
338	6	Summ	2016	Gi	GT	VEH	3	0	44	218	0	0.64	8	5.232	-0.662
339	6	Summ	2016	Gi	ST	CNO	3	77	3	153	0.88	0.04	3.548	7.856	0.767833
350	7	Fall	2016	Gq	ST	VEH	3	87	2	117	0.88	0.04	3.64	7.856	0.774019
352	7	Fall	2016	Gq	ST	CNO	3	4	29	186	0.16	0.44	7.804	5.752	-0.431359
357	7	Fall	2016	Gq	GT	VEH	3	3	18	199	0.04	0.36	7.812	6.576	-0.396262
361	7	Fall	2016	Gi	ST	VEH	3	57	3	274	0.92	0.08	2.864	7.816	0.786333
375	7	Fall	2016	Gq	GT	CNO	3	0	28	131	0	0.36	8	6.032	-0.535333
378	7	Fall	2016	Gi	GT	VEH	3	0	28	117	0	0.36	8	6.156	-0.530167
384	7	Fall	2016	Gi	ST	CNO	3	39	0	216	0.76	0	5.308	8	0.698833
392	7	Fall	2016	Gi	ST	VEH	3	7	9	123	0.24	0.16	7.46	7.216	-0.0251667
396	7	Fall	2016	Gi	GT	VEH	3	8	28	229	0.2	0.68	7.22	4.68	-0.451019
401	8	Fall	2017	CO	GT	VEH	3	0	16	224	0	0.2	8	6.96	-0.443333
403	8	Fall	2017	CO	ST	CNO	3	35	2	99	0.56	0.08	5.604	7.584	0.539797
406	8	Fall	2017	CO	ST	CNO	3	36	3	116	0.72	0.08	4.496	7.472	0.619385
407	8	Fall	2017	CO	ST	VEH	3	62	0	181	0.96	0	3.276	8	0.850167
411	8	Fall	2017	CO	GT	VEH	3	0	31	243	0	0.4	8	6.392	-0.533667
412	8	Fall	2017	CO	GT	VEH	3	1	67	396	0.04	0.72	8	4.48	-0.696863
413	8	Fall	2017	CO	ST	VEH	3	17	15	184	0.32	0.24	6.676	6.968	0.0596667
414	8	Fall	2017	CO	GT	VEH	3	0	16	99	0	0.28	8	6.548	-0.487167
416	8	Fall	2017	CO	ST	CNO	3	64	0	156	1	0	2.048	8	0.914667
418	8	Fall	2017	CO	GT	CNO	3	4	57	162	0.08	0.56	7.664	5.364	-0.545451
419	8	Fall	2017	CO	ST	CNO	3	33	7	176	0.72	0.16	5.344	7.36	0.487333
421	8	Fall	2017	CO	ST	VEH	3	68	1	97	0.92	0.04	2.836	7.848	0.825838
422	8	Fall	2017	CO	ST	VEH	3	54	22	150	0.96	0.36	2.816	5.844	0.466518
424	8	Fall	2017	CO	ST	CNO	3	18	0	183	0.56	0	6.476	8	0.5835
426	8	Fall	2017	CO	ST	VEH	3	6	6	250	0.16	0.08	7.584	7.552	0.0253333
429	8	Fall	2017	CO	GT	CNO	3	0	61	258	0	0.72	8	4.164	-0.733167
430	8	Fall	2017	CO	ST	CNO	3	14	13	224	0.48	0.4	6.456	6.492	0.0405123
431	8	Fall	2017	CO	ST	VEH	3	0	20	110	0	0.36	8	6.2	-0.528333
432	8	Fall	2017	CO	ST	CNO	3	4	0	139	0.12	0	7.372	8	0.3995
434	8	Fall	2017	CO	GT	CNO	3	2	7	115	0.08	0.16	7.524	7.22	-0.224519
435	8	Fall	2017	CO	ST	CNO	3	15	5	161	0.36	0.04	6.904	7.756	0.308833
438	8	Fall	2017	CO	GT	CNO	3	0	66	241	0	0.92	8	3.68	-0.82
439	8	Fall	2017	CO	GT	VEH	3	0	37	209	0	0.64	8	4.836	-0.6785
440	8	Fall	2017	CO	ST	VEH	3	47	10	159	0.84	0.08	4.792	7.448	0.580374
444	8	Fall	2017	CO	GT	CNO	3	0	4	109	0	0.16	8	7.252	-0.417833
446	8	Fall	2017	CO	ST	VEH	3	44	2	81	0.64	0.04	5.196	7.76	0.611181
448	8	Fall	2017	CO	ST	CNO	3	35	1	76	0.56	0.04	5.752	7.796	0.573315
449	8	Fall	2017	CO	GT	VEH	3	0	44	346	0	0.6	8	5.276	-0.646833
450	8	Fall	2017	CO	GT	CNO	3	0	1	107	0	0.04	8	7.744	-0.357333
451	8	Fall	2017	CO	GT	VEH	3	0	2	89	0	0.04	8	7.752	-0.357
452	8	Fall	2017	CO	ST	CNO	3	52	11	234	0.76	0.16	4.392	6.952	0.523598
454	8	Fall	2017	CO	GT	CNO	3	0	81	196	0	0.88	8	3.216	-0.826
456	8	Fall	2017	CO	GT	CNO	3	0	77	319	0	0.96	8	3.472	-0.842
458	8	Fall	2017	CO	GT	VEH	3	0	25	112	0	0.56	8	5.264	-0.634
459	8	Fall	2017	CO	GT	CNO	3	0	53	302	0	0.68	8	5.06	-0.6825
1	1	Spri	2014	Gi	GT	CNO	4	0	21	128	0	0.24	8	6.544	-0.474
2	1	Spri	2014	Gq	ST	CNO	4	39	0	141	0.64	0	5.272	8	0.660333
9	1	Spri	2014	Gi	GT	VEH	4	0	28	225	0	0.36	8	6.388	-0.5205
19	1	Spri	2014	Gq	ST	CNO	4	39	8	196	0.8	0.2	3.772	6.976	0.553358
20	1	Spri	2014	Gi	GT	VEH	4	0	42	125	0	0.76	8	4.9	-0.715833
22	1	Spri	2014	Gq	ST	VEH	4	25	2	62	0.52	0.08	5.988	7.468	0.492284
24	1	Spri	2014	Gq	ST	CNO	4	55	21	354	0.84	0.36	4.86	5.948	0.354456
26	1	Spri	2014	Gi	GT	CNO	4	0	22	158	0	0.36	8	6.54	-0.514167
29	1	Spri	2014	Gi	GT	CNO	4	0	11	102	0	0.2	8	7.376	-0.426
34	1	Spri	2014	Gi	GT	CNO	4	3	28	193	0.12	0.4	7.644	6.296	-0.418317
38	1	Spri	2014	Gq	ST	VEH	4	53	9	287	0.68	0.24	5.188	6.676	0.445226
40	1	Spri	2014	Gi	GT	CNO	4	0	74	296	0	0.84	8	2.972	-0.822833
41	1	Spri	2014	Gi	GT	VEH	4	0	7	132	0	0.12	8	7.476	-0.395167
46	1	Spri	2014	Gi	GT	CNO	4	5	86	376	0.16	0.8	7.528	3.372	-0.683203
49	1	Spri	2014	Gq	ST	CNO	4	101	12	229	0.88	0.32	3.724	7.044	0.587537
50	1	Spri	2014	Gq	ST	VEH	4	78	0	124	0.96	0	4.164	8	0.813167
51	1	Spri	2014	Gi	GT	CNO	4	0	45	573	0	0.64	8	4.792	-0.680333
59	1	Spri	2014	Gi	GT	CNO	4	1	66	182	0.04	0.72	7.824	4.008	-0.70905
60	1	Spri	2014	Gi	GT	VEH	4	0	48	161	0	0.68	8	4.208	-0.718
66	2	Fall	2014	Gq	ST	VEH	4	39	1	212	0.96	0.04	3.368	7.764	0.8065
73	2	Fall	2014	Gq	ST	VEH	4	85	2	114	0.88	0.04	3.012	7.732	0.794674
77	2	Fall	2014	Gi	GT	CNO	4	0	33	351	0	0.8	8	3.632	-0.782
78	2	Fall	2014	Gi	GT	VEH	4	0	4	141	0	0.12	8	7.424	-0.397333
84	2	Fall	2014	Gq	ST	CNO	4	35	6	94	0.68	0.12	5.516	7.588	0.508772
87	2	Fall	2014	Gq	ST	CNO	4	39	4	140	0.76	0.12	4.788	7.652	0.603984
90	2	Fall	2014	Gq	ST	VEH	4	58	0	120	0.84	0	4.156	8	0.7735
91	2	Fall	2014	Gq	ST	CNO	4	35	8	150	0.48	0.16	5.832	7.336	0.378636
93	2	Fall	2014	Gq	ST	CNO	4	50	8	136	0.8	0.2	5.516	6.896	0.498879
96	2	Fall	2014	Gq	ST	VEH	4	41	2	134	0.84	0.04	4.4	7.804	0.710826
105	2	Fall	2014	Gi	GT	VEH	4	0	26	199	0	0.44	8	6.064	-0.560667
106	2	Fall	2014	Gi	GT	CNO	4	0	22	130	0	0.24	8	6.66	-0.469167
124	3	Fall	2015	Gq	ST	CNO	4	59	5	127	0.88	0.12	3.648	7.312	0.68725
128	3	Fall	2015	Gi	GT	VEH	4	11	27	448	0.2	0.64	7.424	4.604	-0.404518
137	3	Fall	2015	Gi	GT	VEH	4	4	75	166	0.04	0.88	7.684	2.784	-0.783745
144	3	Fall	2015	Gi	GT	VEH	4	0	71	167	0	0.8	8	4.44	-0.748333
161	3	Fall	2015	Gq	ST	VEH	4	28	0	130	0.76	0	5.636	8	0.685167
163	3	Fall	2015	Gi	GT	CNO	4	0	25	110	0	0.52	8	5.872	-0.595333
164	3	Fall	2015	Gq	ST	VEH	4	82	0	96	0.92	0	3.664	8	0.820667
166	3	Fall	2015	Gi	GT	CNO	4	1	51	203	0.04	0.6	7.936	4.18	-0.663679
167	3	Fall	2015	Gq	ST	CNO	4	13	0	159	0.36	0	6.888	8	0.499667
169	3	Fall	2015	Gq	ST	CNO	4	44	1	124	0.8	0.04	4.648	7.828	0.704352
172	3	Fall	2015	Gi	GT	CNO	4	0	39	192	0	0.68	8	6.112	-0.638667
173	3	Fall	2015	Gq	ST	VEH	4	38	7	122	0.84	0.12	4.008	7.66	0.621796
174	3	Fall	2015	Gi	GT	VEH	4	2	44	185	0.04	0.76	7.852	4.204	-0.696348
191	4	Wint	2015	Gi	GT	VEH	4	0	53	261	0	0.76	8	3.972	-0.7545
194	4	Wint	2015	Gi	GT	VEH	4	0	89	402	0	0.92	8	2.124	-0.884833
198	4	Wint	2015	Gi	GT	CNO	4	3	27	196	0.12	0.52	7.432	5.7	-0.472167
212	4	Wint	2015	Gi	GT	VEH	4	0	42	459	0	0.64	8	4.076	-0.710167
220	4	Wint	2015	Gi	GT	CNO	4	0	41	258	0	0.6	8	4.548	-0.677167
223	5	Spri	2016	Gq	GT	VEH	4	0	17	129	0	0.24	8	6.964	-0.4565
226	5	Spri	2016	Gq	GT	CNO	4	0	12	140	0	0.2	8	7.308	-0.428833
229	5	Spri	2016	Gq	GT	VEH	4	0	5	122	0	0.16	8	7.612	-0.402833
233	5	Spri	2016	Gq	ST	CNO	4	16	2	132	0.32	0.08	7	7.744	0.370259
238	5	Spri	2016	Gq	ST	VEH	4	63	2	112	1	0.08	2.976	7.72	0.817154
240	5	Spri	2016	Gq	GT	CNO	4	6	24	122	0.16	0.48	7.216	5.952	-0.359333
254	5	Spri	2016	Gq	GT	CNO	4	0	74	274	0	0.68	8	4.576	-0.702667
258	5	Spri	2016	Gq	GT	VEH	4	2	74	164	0.08	0.84	7.648	4.116	-0.716289
260	5	Spri	2016	Gq	GT	VEH	4	0	19	97	0	0.32	8	6.376	-0.507667
261	5	Spri	2016	Gq	GT	CNO	4	0	24	77	0	0.32	8	6.708	-0.493833
271	5	Spri	2016	Gq	GT	VEH	4	2	18	141	0.08	0.24	7.924	6.832	-0.3655
272	5	Spri	2016	Gq	ST	VEH	4	21	0	212	0.6	0	5.988	8	0.617167
278	5	Spri	2016	Gq	GT	CNO	4	0	115	467	0	0.96	8	1.78	-0.9125
279	5	Spri	2016	Gq	ST	VEH	4	54	0	97	0.92	0	4.28	8	0.795
282	6	Summ	2016	Gi	ST	CNO	4	122	6	157	0.8	0.16	4.2	6.992	0.63175
283	6	Summ	2016	Gi	ST	VEH	4	79	0	143	1	0	2.616	8	0.891
284	6	Summ	2016	Gi	GT	CNO	4	3	131	377	0.12	0.92	7.416	2.524	-0.788908
287	6	Summ	2016	Gi	GT	CNO	4	0	80	254	0	1	8	2.536	-0.894333
288	6	Summ	2016	Gi	GT	VEH	4	0	85	335	0	0.72	8	4.1	-0.735833
290	6	Summ	2016	Gi	ST	VEH	4	46	3	120	0.8	0.12	4.344	7.564	0.65335
291	6	Summ	2016	Gi	ST	VEH	4	56	3	191	0.92	0.04	3.62	7.844	0.768768
296	6	Summ	2016	Gi	ST	VEH	4	64	1	133	1	0.04	3.212	7.888	0.83791
297	6	Summ	2016	Gi	ST	VEH	4	30	5	101	0.84	0.2	5.468	7.236	0.525095
298	6	Summ	2016	Gi	ST	VEH	4	28	1	124	0.52	0.04	6.304	7.804	0.532845
307	6	Summ	2016	Gi	ST	VEH	4	46	14	257	0.76	0.24	4.48	7.104	0.460444
311	6	Summ	2016	Gi	ST	CNO	4	58	5	183	0.92	0.16	4.044	6.988	0.656423
318	6	Summ	2016	Gi	ST	CNO	4	32	0	150	0.8	0	4.776	8	0.734333
319	6	Summ	2016	Gi	GT	VEH	4	0	22	150	0	0.28	8	7.116	-0.4635
330	6	Summ	2016	Gi	ST	VEH	4	68	7	196	0.96	0.2	3.516	7.336	0.683611
331	6	Summ	2016	Gi	ST	CNO	4	61	13	128	0.88	0.24	3.356	7.216	0.590383
332	6	Summ	2016	Gi	ST	CNO	4	51	2	146	0.84	0.08	5.048	7.844	0.678009
338	6	Summ	2016	Gi	GT	VEH	4	0	80	364	0	0.72	8	4.148	-0.733833
339	6	Summ	2016	Gi	ST	CNO	4	103	0	98	1	0	2.168	8	0.909667
350	7	Fall	2016	Gq	ST	VEH	4	77	3	124	0.96	0.08	3.008	7.752	0.799333
352	7	Fall	2016	Gq	ST	CNO	4	35	7	154	0.72	0.12	5.42	7.548	0.510889
357	7	Fall	2016	Gq	GT	VEH	4	3	75	370	0.12	0.56	7.76	4.836	-0.576192
361	7	Fall	2016	Gi	ST	VEH	4	68	1	224	1	0.04	2.252	7.8	0.874838
375	7	Fall	2016	Gq	GT	CNO	4	0	23	137	0	0.36	8	5.948	-0.538833
378	7	Fall	2016	Gi	GT	VEH	4	0	13	89	0	0.32	8	6.436	-0.505167
384	7	Fall	2016	Gi	ST	CNO	4	50	0	163	0.96	0	4.476	8	0.800167
392	7	Fall	2016	Gi	ST	VEH	4	29	15	109	0.56	0.36	5.268	6.976	0.243894
396	7	Fall	2016	Gi	GT	VEH	4	12	27	308	0.36	0.6	6.728	5.9	-0.242705
401	8	Fall	2017	CO	GT	VEH	4	0	22	224	0	0.24	8	7.048	-0.453
403	8	Fall	2017	CO	ST	CNO	4	26	2	168	0.8	0.08	5.828	7.564	0.598048
406	8	Fall	2017	CO	ST	CNO	4	35	7	126	0.76	0.2	5.04	6.988	0.490056
407	8	Fall	2017	CO	ST	VEH	4	59	0	171	0.96	0	2.648	8	0.876333
411	8	Fall	2017	CO	GT	VEH	4	1	45	198	0.04	0.52	7.892	5.648	-0.572341
412	8	Fall	2017	CO	GT	VEH	4	3	60	495	0.12	0.8	7.836	3.292	-0.717587
413	8	Fall	2017	CO	ST	VEH	4	43	12	163	0.76	0.2	4.192	7	0.491545
414	8	Fall	2017	CO	GT	VEH	4	0	51	171	0	0.8	8	4.432	-0.748667
416	8	Fall	2017	CO	ST	CNO	4	59	0	114	1	0	2.568	8	0.893
418	8	Fall	2017	CO	GT	CNO	4	0	99	258	0	0.8	8	3.328	-0.794667
419	8	Fall	2017	CO	ST	CNO	4	44	2	164	0.68	0.08	4.344	7.604	0.640181
421	8	Fall	2017	CO	ST	VEH	4	67	3	135	1	0.08	2.6	7.892	0.831929
422	8	Fall	2017	CO	ST	VEH	4	62	4	149	1	0.08	2.94	7.768	0.800763
424	8	Fall	2017	CO	ST	CNO	4	30	0	122	0.72	0	5.772	8	0.666167
426	8	Fall	2017	CO	ST	VEH	4	46	11	138	0.84	0.24	4.728	7.436	0.517512
429	8	Fall	2017	CO	GT	CNO	4	0	45	165	0	0.52	8	5.52	-0.61
430	8	Fall	2017	CO	ST	CNO	4	69	17	122	0.96	0.24	2.644	7.552	0.64605
431	8	Fall	2017	CO	ST	VEH	4	20	17	156	0.36	0.36	6.272	6.508	0.0368604
432	8	Fall	2017	CO	ST	CNO	4	16	0	96	0.36	0	6.884	8	0.499833
434	8	Fall	2017	CO	GT	CNO	4	0	8	103	0	0.24	8	6.788	-0.463833
435	8	Fall	2017	CO	ST	CNO	4	38	0	71	0.68	0	5.456	8	0.666
438	8	Fall	2017	CO	GT	CNO	4	0	99	313	0	0.88	8	3.144	-0.829
439	8	Fall	2017	CO	GT	VEH	4	1	44	254	0.04	0.84	7.932	2.592	-0.807685
440	8	Fall	2017	CO	ST	VEH	4	44	3	135	0.8	0.04	4.772	7.724	0.667113
444	8	Fall	2017	CO	GT	CNO	4	0	12	69	0	0.36	8	6.588	-0.512167
446	8	Fall	2017	CO	ST	VEH	4	29	0	94	0.6	0	5.484	8	0.638167
448	8	Fall	2017	CO	ST	CNO	4	20	10	99	0.44	0.16	6.608	7.308	0.233611
449	8	Fall	2017	CO	GT	VEH	4	0	49	242	0	0.56	8	5.028	-0.643833
450	8	Fall	2017	CO	GT	CNO	4	0	1	120	0	0.04	8	7.868	-0.352167
451	8	Fall	2017	CO	GT	VEH	4	0	10	167	0	0.28	8	6.908	-0.472167
452	8	Fall	2017	CO	ST	CNO	4	83	0	258	1	0	1.324	8	0.944833
454	8	Fall	2017	CO	GT	CNO	4	1	39	110	0.04	0.52	7.924	5.804	-0.565
456	8	Fall	2017	CO	GT	CNO	4	1	58	203	0.04	0.92	8	3.944	-0.784367
458	8	Fall	2017	CO	GT	VEH	4	0	42	126	0	0.6	8	4.84	-0.665
459	8	Fall	2017	CO	GT	CNO	4	0	50	319	0	0.6	8	4.964	-0.659833
1	1	Spri	2014	Gi	GT	CNO	5	0	32	162	0	0.48	8	4.552	-0.637
2	1	Spri	2014	Gq	ST	CNO	5	46	3	247	0.76	0.04	4.388	7.868	0.677517
9	1	Spri	2014	Gi	GT	VEH	5	2	49	108	0.04	0.56	7.892	5.152	-0.59469
19	1	Spri	2014	Gq	ST	CNO	5	52	3	176	0.68	0.08	3.832	7.472	0.648636
20	1	Spri	2014	Gi	GT	VEH	5	0	52	141	0	0.72	8	4.02	-0.739167
22	1	Spri	2014	Gq	ST	VEH	5	41	3	76	0.76	0.12	5.276	7.664	0.600712
24	1	Spri	2014	Gq	ST	CNO	5	44	5	227	0.68	0.08	4.912	7.42	0.569806
26	1	Spri	2014	Gi	GT	CNO	5	0	70	215	0	0.68	8	4.976	-0.686
29	1	Spri	2014	Gi	GT	CNO	5	3	25	143	0.08	0.44	7.62	6.024	-0.448405
34	1	Spri	2014	Gi	GT	CNO	5	4	105	426	0.16	0.8	7.044	3.324	-0.677202
38	1	Spri	2014	Gq	ST	VEH	5	79	2	210	0.92	0.08	3.808	7.54	0.752372
40	1	Spri	2014	Gi	GT	CNO	5	2	73	329	0.04	0.84	7.72	2.92	-0.782222
41	1	Spri	2014	Gi	GT	VEH	5	2	30	262	0.08	0.48	7.636	6.092	-0.489333
46	1	Spri	2014	Gi	GT	CNO	5	0	88	256	0	0.88	8	2.984	-0.835667
49	1	Spri	2014	Gq	ST	CNO	5	71	7	132	0.92	0.16	3.4	7.572	0.700671
50	1	Spri	2014	Gq	ST	VEH	5	89	2	160	0.92	0.04	3.436	7.724	0.790681
51	1	Spri	2014	Gi	GT	CNO	5	0	82	364	0	0.76	8	4.432	-0.735333
59	1	Spri	2014	Gi	GT	CNO	5	6	82	195	0.16	0.88	7.132	2.636	-0.715212
60	1	Spri	2014	Gi	GT	VEH	5	0	43	132	0	0.56	8	4.868	-0.6505
66	2	Fall	2014	Gq	ST	VEH	5	26	3	114	0.8	0.12	4.644	7.424	0.606868
73	2	Fall	2014	Gq	ST	VEH	5	81	2	133	0.96	0.08	3.9	7.56	0.763102
77	2	Fall	2014	Gi	GT	CNO	5	1	36	264	0.04	0.8	7.948	3.804	-0.741315
78	2	Fall	2014	Gi	GT	VEH	5	0	13	175	0	0.2	8	7.056	-0.439333
84	2	Fall	2014	Gq	ST	CNO	5	41	2	69	0.88	0.04	5.288	7.88	0.690326
87	2	Fall	2014	Gq	ST	CNO	5	46	11	161	0.76	0.12	4.872	7.524	0.528512
90	2	Fall	2014	Gq	ST	VEH	5	29	1	92	0.6	0.04	5.184	7.756	0.604944
91	2	Fall	2014	Gq	ST	CNO	5	37	7	173	0.6	0.12	4.876	7.7	0.504939
93	2	Fall	2014	Gq	ST	CNO	5	35	6	145	0.68	0.12	5.504	7.148	0.490939
96	2	Fall	2014	Gq	ST	VEH	5	36	5	189	0.84	0.12	4.54	7.208	0.603199
105	2	Fall	2014	Gi	GT	VEH	5	0	107	254	0	0.72	8	4.652	-0.712833
106	2	Fall	2014	Gi	GT	CNO	5	0	7	81	0	0.12	8	7.548	-0.392167
124	3	Fall	2015	Gq	ST	CNO	5	59	13	98	0.92	0.24	4.38	6.876	0.54363
128	3	Fall	2015	Gi	GT	VEH	5	0	76	201	0	0.72	8	3.92	-0.743333
137	3	Fall	2015	Gi	GT	VEH	5	5	68	141	0.12	0.84	7.56	3.34	-0.703505
144	3	Fall	2015	Gi	GT	VEH	5	1	95	224	0.04	0.88	7.684	3.024	-0.800556
161	3	Fall	2015	Gq	ST	VEH	5	51	1	179	0.84	0.04	4.916	8	0.715679
163	3	Fall	2015	Gi	GT	CNO	5	0	53	205	0	0.84	8	3.556	-0.7985
164	3	Fall	2015	Gq	ST	VEH	5	84	0	93	1	0	2.52	8	0.895
166	3	Fall	2015	Gi	GT	CNO	5	0	65	160	0	0.92	8	2.548	-0.867167
167	3	Fall	2015	Gq	ST	CNO	5	19	0	96	0.6	0	6.38	8	0.600833
169	3	Fall	2015	Gq	ST	CNO	5	36	0	98	0.8	0	4.524	8	0.744833
172	3	Fall	2015	Gi	GT	CNO	5	0	63	159	0	0.8	8	3.948	-0.768833
173	3	Fall	2015	Gq	ST	VEH	5	29	5	109	0.56	0.08	4.768	7.924	0.526794
174	3	Fall	2015	Gi	GT	VEH	5	0	66	137	0	0.72	8	3.604	-0.7565
191	4	Wint	2015	Gi	GT	VEH	5	0	30	105	0	0.36	8	6.176	-0.529333
194	4	Wint	2015	Gi	GT	VEH	5	0	56	309	0	0.76	8	3.72	-0.765
198	4	Wint	2015	Gi	GT	CNO	5	3	42	188	0.08	0.68	7.732	4.284	-0.632556
212	4	Wint	2015	Gi	GT	VEH	5	0	84	454	0	0.88	8	2.156	-0.870167
220	4	Wint	2015	Gi	GT	CNO	5	2	46	195	0.04	0.6	7.908	4.692	-0.626222
223	5	Spri	2016	Gq	GT	VEH	5	0	45	128	0	0.48	8	6.068	-0.573833
226	5	Spri	2016	Gq	GT	CNO	5	0	51	158	0	0.56	8	5.152	-0.638667
229	5	Spri	2016	Gq	GT	VEH	5	0	35	100	0	0.52	8	5.58	-0.6075
233	5	Spri	2016	Gq	ST	CNO	5	30	1	154	0.56	0.04	5.74	7.86	0.573495
238	5	Spri	2016	Gq	ST	VEH	5	61	2	133	0.96	0.04	2.968	7.7	0.816003
240	5	Spri	2016	Gq	GT	CNO	5	3	81	210	0.12	0.84	7.672	4.508	-0.681357
254	5	Spri	2016	Gq	GT	CNO	5	0	98	247	0	0.88	8	3.24	-0.825
258	5	Spri	2016	Gq	GT	VEH	5	4	113	182	0.08	0.96	7.528	2.568	-0.810541
260	5	Spri	2016	Gq	GT	VEH	5	1	32	96	0.04	0.6	7.684	4.98	-0.612465
261	5	Spri	2016	Gq	GT	CNO	5	0	55	146	0	0.68	8	5.42	-0.6675
271	5	Spri	2016	Gq	GT	VEH	5	0	51	170	0	0.64	8	4.896	-0.676
272	5	Spri	2016	Gq	ST	VEH	5	20	6	220	0.56	0.2	6.236	6.912	0.327654
278	5	Spri	2016	Gq	GT	CNO	5	0	124	309	0	0.96	8	2.208	-0.894667
279	5	Spri	2016	Gq	ST	VEH	5	62	0	175	0.96	0	2.908	8	0.8655
282	6	Summ	2016	Gi	ST	CNO	5	106	4	130	0.84	0.08	3.936	7.472	0.709758
283	6	Summ	2016	Gi	ST	VEH	5	81	0	109	1	0	2.396	8	0.900167
284	6	Summ	2016	Gi	GT	CNO	5	0	161	159	0	1	8	2.524	-0.894833
287	6	Summ	2016	Gi	GT	CNO	5	0	48	160	0	0.6	8	5.3	-0.645833
288	6	Summ	2016	Gi	GT	VEH	5	1	111	313	0.04	0.88	7.8	3.232	-0.797714
290	6	Summ	2016	Gi	ST	VEH	5	62	5	123	0.92	0.08	4.02	7.484	0.707915
291	6	Summ	2016	Gi	ST	VEH	5	59	3	131	0.92	0.12	3.88	7.892	0.734909
296	6	Summ	2016	Gi	ST	VEH	5	55	0	134	0.96	0	3.792	8	0.828667
297	6	Summ	2016	Gi	ST	VEH	5	41	0	147	0.96	0	4.308	8	0.807167
298	6	Summ	2016	Gi	ST	VEH	5	30	0	124	0.6	0	5.932	8	0.6195
307	6	Summ	2016	Gi	ST	VEH	5	82	1	166	0.88	0.04	3.284	7.856	0.795801
311	6	Summ	2016	Gi	ST	CNO	5	66	1	122	0.88	0.04	3.508	7.828	0.783383
318	6	Summ	2016	Gi	ST	CNO	5	34	5	154	0.8	0.12	4.904	7.464	0.581197
319	6	Summ	2016	Gi	GT	VEH	5	0	57	193	0	0.6	8	5.9	-0.620833
330	6	Summ	2016	Gi	ST	VEH	5	56	0	162	0.88	0	4.124	8	0.788167
331	6	Summ	2016	Gi	ST	CNO	5	97	6	170	0.96	0.2	1.784	7.404	0.781998
332	6	Summ	2016	Gi	ST	CNO	5	51	2	181	0.96	0.04	3.464	7.864	0.798176
338	6	Summ	2016	Gi	GT	VEH	5	0	117	555	0	0.96	8	1.908	-0.907167
339	6	Summ	2016	Gi	ST	CNO	5	79	0	84	0.96	0	3.188	8	0.853833
350	7	Fall	2016	Gq	ST	VEH	5	71	0	92	0.96	0	2.82	8	0.869167
352	7	Fall	2016	Gq	ST	CNO	5	63	3	74	0.92	0.04	3.308	7.74	0.78103
357	7	Fall	2016	Gq	GT	VEH	5	6	60	339	0.12	0.68	7.624	4.556	-0.587227
361	7	Fall	2016	Gi	ST	VEH	5	89	0	191	1	0	2.384	8	0.900667
375	7	Fall	2016	Gq	GT	CNO	5	0	34	157	0	0.44	8	5.404	-0.588167
378	7	Fall	2016	Gi	GT	VEH	5	0	54	169	0	0.64	8	4.464	-0.694
384	7	Fall	2016	Gi	ST	CNO	5	38	0	130	0.8	0	4.692	8	0.737833
392	7	Fall	2016	Gi	ST	VEH	5	29	1	113	0.56	0.04	5.416	7.936	0.589444
396	7	Fall	2016	Gi	GT	VEH	5	3	49	279	0.08	0.68	7.62	5.452	-0.585205
401	8	Fall	2017	CO	GT	VEH	5	1	35	286	0.04	0.52	7.824	5.124	-0.587315
403	8	Fall	2017	CO	ST	CNO	5	25	10	122	0.52	0.12	6.408	7.332	0.31469
406	8	Fall	2017	CO	ST	CNO	5	42	3	81	0.84	0.08	5.16	7.796	0.652056
407	8	Fall	2017	CO	ST	VEH	5	43	0	128	0.84	0	4.688	8	0.751333
411	8	Fall	2017	CO	GT	VEH	5	0	28	78	0	0.32	8	6.852	-0.487833
412	8	Fall	2017	CO	GT	VEH	5	3	67	288	0.08	0.92	7.52	2.3	-0.802262
413	8	Fall	2017	CO	ST	VEH	5	47	6	142	0.92	0.2	3.388	7.5	0.669195
414	8	Fall	2017	CO	GT	VEH	5	1	66	257	0.04	0.76	7.688	4.024	-0.71605
416	8	Fall	2017	CO	ST	CNO	5	84	0	119	1	0	2.08	8	0.913333
418	8	Fall	2017	CO	GT	CNO	5	1	70	165	0.04	0.8	8	3.24	-0.77561
419	8	Fall	2017	CO	ST	CNO	5	49	0	106	0.92	0	3.38	8	0.8325
421	8	Fall	2017	CO	ST	VEH	5	54	1	121	0.92	0.04	4.028	7.872	0.774712
422	8	Fall	2017	CO	ST	VEH	5	36	2	84	0.88	0.08	4.86	7.46	0.673246
424	8	Fall	2017	CO	ST	CNO	5	32	0	126	0.68	0	5.796	8	0.651833
426	8	Fall	2017	CO	ST	VEH	5	33	17	170	0.6	0.36	5.888	6.252	0.201833
429	8	Fall	2017	CO	GT	CNO	5	0	54	180	0	0.8	8	3.892	-0.771167
430	8	Fall	2017	CO	ST	CNO	5	73	11	96	0.8	0.16	3.248	7.48	0.635698
431	8	Fall	2017	CO	ST	VEH	5	85	0	96	0.84	0	2.972	8	0.822833
432	8	Fall	2017	CO	ST	CNO	5	29	0	57	0.68	0	5.632	8	0.658667
434	8	Fall	2017	CO	GT	CNO	5	0	29	132	0	0.56	8	5.124	-0.639833
435	8	Fall	2017	CO	ST	CNO	5	40	5	132	0.6	0.12	5.564	7.676	0.507259
438	8	Fall	2017	CO	GT	CNO	5	0	82	219	0	1	8	2.464	-0.897333
439	8	Fall	2017	CO	GT	VEH	5	4	65	243	0.04	0.96	7.7	2.232	-0.829186
440	8	Fall	2017	CO	ST	VEH	5	63	2	106	0.88	0.04	3.448	7.688	0.769487
444	8	Fall	2017	CO	GT	CNO	5	0	63	137	0	0.72	8	4.604	-0.714833
446	8	Fall	2017	CO	ST	VEH	5	38	3	76	0.64	0.08	5.216	7.556	0.56872
448	8	Fall	2017	CO	ST	CNO	5	41	8	80	0.72	0.16	5.068	7.7	0.520823
449	8	Fall	2017	CO	GT	VEH	5	0	36	202	0	0.4	8	6.048	-0.548
450	8	Fall	2017	CO	GT	CNO	5	0	3	142	0	0.12	8	7.376	-0.399333
451	8	Fall	2017	CO	GT	VEH	5	2	21	112	0.04	0.44	7.884	6.28	-0.475529
452	8	Fall	2017	CO	ST	CNO	5	73	6	183	1	0.04	2.092	7.72	0.8372
454	8	Fall	2017	CO	GT	CNO	5	0	36	124	0	0.52	8	5.816	-0.597667
456	8	Fall	2017	CO	GT	CNO	5	1	58	292	0.04	0.92	8	2.976	-0.824701
458	8	Fall	2017	CO	GT	VEH	5	1	19	95	0.04	0.44	8	6.084	-0.513167
459	8	Fall	2017	CO	GT	CNO	5	0	55	231	0	0.52	8	5.824	-0.597333
