# Supplementary material for: The paraventricular thalamus is a critical mediator of top-down control of cue-motivated behavior in rats
Source: eLife. 2019 Sep 10;8:e49041. doi: 10.7554/eLife.49041 (PMC6739869; doi:10.7554/eLife.49041)
Supplement: Figure 2—source data 2. [file elife-49041-fig2-data2.xlsx]

## Sheet: Sheet1
Subject	Run	Season	Year	GPCR	Phenotype	Treatment	PCA_Index
1	1	Spri	2014	Gi	GT	CNO	-0.5555
2	1	Spri	2014	Gq	ST	CNO	0.668925
9	1	Spri	2014	Gi	GT	VEH	-0.557595
19	1	Spri	2014	Gq	ST	CNO	0.600997
20	1	Spri	2014	Gi	GT	VEH	-0.7275
22	1	Spri	2014	Gq	ST	VEH	0.546498
24	1	Spri	2014	Gq	ST	CNO	0.462131
26	1	Spri	2014	Gi	GT	CNO	-0.600083
29	1	Spri	2014	Gi	GT	CNO	-0.437202
34	1	Spri	2014	Gi	GT	CNO	-0.54776
38	1	Spri	2014	Gq	ST	VEH	0.598799
40	1	Spri	2014	Gi	GT	CNO	-0.802528
41	1	Spri	2014	Gi	GT	VEH	-0.44225
46	1	Spri	2014	Gi	GT	CNO	-0.759435
49	1	Spri	2014	Gq	ST	CNO	0.644104
50	1	Spri	2014	Gq	ST	VEH	0.801924
51	1	Spri	2014	Gi	GT	CNO	-0.707833
59	1	Spri	2014	Gi	GT	CNO	-0.712131
60	1	Spri	2014	Gi	GT	VEH	-0.68425
66	2	Fall	2014	Gq	ST	VEH	0.706684
73	2	Fall	2014	Gq	ST	VEH	0.778888
77	2	Fall	2014	Gi	GT	CNO	-0.761658
78	2	Fall	2014	Gi	GT	VEH	-0.418333
84	2	Fall	2014	Gq	ST	CNO	0.599549
87	2	Fall	2014	Gq	ST	CNO	0.566248
90	2	Fall	2014	Gq	ST	VEH	0.689222
91	2	Fall	2014	Gq	ST	CNO	0.441788
93	2	Fall	2014	Gq	ST	CNO	0.494909
96	2	Fall	2014	Gq	ST	VEH	0.657012
105	2	Fall	2014	Gi	GT	VEH	-0.63675
106	2	Fall	2014	Gi	GT	CNO	-0.430667
124	3	Fall	2015	Gq	ST	CNO	0.61544
128	3	Fall	2015	Gi	GT	VEH	-0.573925
137	3	Fall	2015	Gi	GT	VEH	-0.743625
144	3	Fall	2015	Gi	GT	VEH	-0.774444
161	3	Fall	2015	Gq	ST	VEH	0.700423
163	3	Fall	2015	Gi	GT	CNO	-0.696917
164	3	Fall	2015	Gq	ST	VEH	0.857833
166	3	Fall	2015	Gi	GT	CNO	-0.765423
167	3	Fall	2015	Gq	ST	CNO	0.55025
169	3	Fall	2015	Gq	ST	CNO	0.724593
172	3	Fall	2015	Gi	GT	CNO	-0.70375
173	3	Fall	2015	Gq	ST	VEH	0.574295
174	3	Fall	2015	Gi	GT	VEH	-0.726424
191	4	Wint	2015	Gi	GT	VEH	-0.641917
194	4	Wint	2015	Gi	GT	VEH	-0.824917
198	4	Wint	2015	Gi	GT	CNO	-0.552361
212	4	Wint	2015	Gi	GT	VEH	-0.790167
220	4	Wint	2015	Gi	GT	CNO	-0.651694
223	5	Spri	2016	Gq	GT	VEH	-0.515167
226	5	Spri	2016	Gq	GT	CNO	-0.53375
229	5	Spri	2016	Gq	GT	VEH	-0.505167
233	5	Spri	2016	Gq	ST	CNO	0.471877
238	5	Spri	2016	Gq	ST	VEH	0.816578
240	5	Spri	2016	Gq	GT	CNO	-0.520345
254	5	Spri	2016	Gq	GT	CNO	-0.763833
258	5	Spri	2016	Gq	GT	VEH	-0.763415
260	5	Spri	2016	Gq	GT	VEH	-0.560066
261	5	Spri	2016	Gq	GT	CNO	-0.580667
271	5	Spri	2016	Gq	GT	VEH	-0.52075
272	5	Spri	2016	Gq	ST	VEH	0.47241
278	5	Spri	2016	Gq	GT	CNO	-0.903583
279	5	Spri	2016	Gq	ST	VEH	0.83025
282	6	Summ	2016	Gi	ST	CNO	0.670754
283	6	Summ	2016	Gi	ST	VEH	0.895583
284	6	Summ	2016	Gi	GT	CNO	-0.841871
287	6	Summ	2016	Gi	GT	CNO	-0.770083
288	6	Summ	2016	Gi	GT	VEH	-0.766774
290	6	Summ	2016	Gi	ST	VEH	0.680633
291	6	Summ	2016	Gi	ST	VEH	0.751838
296	6	Summ	2016	Gi	ST	VEH	0.833288
297	6	Summ	2016	Gi	ST	VEH	0.666131
298	6	Summ	2016	Gi	ST	VEH	0.576172
307	6	Summ	2016	Gi	ST	VEH	0.628123
311	6	Summ	2016	Gi	ST	CNO	0.719903
318	6	Summ	2016	Gi	ST	CNO	0.657765
319	6	Summ	2016	Gi	GT	VEH	-0.542167
330	6	Summ	2016	Gi	ST	VEH	0.735889
331	6	Summ	2016	Gi	ST	CNO	0.686191
332	6	Summ	2016	Gi	ST	CNO	0.738093
338	6	Summ	2016	Gi	GT	VEH	-0.8205
339	6	Summ	2016	Gi	ST	CNO	0.88175
350	7	Fall	2016	Gq	ST	VEH	0.83425
352	7	Fall	2016	Gq	ST	CNO	0.64596
357	7	Fall	2016	Gq	GT	VEH	-0.58171
361	7	Fall	2016	Gi	ST	VEH	0.887752
375	7	Fall	2016	Gq	GT	CNO	-0.5635
378	7	Fall	2016	Gi	GT	VEH	-0.599583
384	7	Fall	2016	Gi	ST	CNO	0.769
392	7	Fall	2016	Gi	ST	VEH	0.416669
396	7	Fall	2016	Gi	GT	VEH	-0.413955
401	8	Fall	2017	CO	GT	VEH	-0.520157
403	8	Fall	2017	CO	ST	CNO	0.456369
406	8	Fall	2017	CO	ST	CNO	0.571056
407	8	Fall	2017	CO	ST	VEH	0.813833
411	8	Fall	2017	CO	GT	VEH	-0.530087
412	8	Fall	2017	CO	GT	VEH	-0.759925
413	8	Fall	2017	CO	ST	VEH	0.58037
414	8	Fall	2017	CO	GT	VEH	-0.732358
416	8	Fall	2017	CO	ST	CNO	0.903167
418	8	Fall	2017	CO	GT	CNO	-0.785138
419	8	Fall	2017	CO	ST	CNO	0.736341
421	8	Fall	2017	CO	ST	VEH	0.80332
422	8	Fall	2017	CO	ST	VEH	0.737004
424	8	Fall	2017	CO	ST	CNO	0.659
426	8	Fall	2017	CO	ST	VEH	0.359673
429	8	Fall	2017	CO	GT	CNO	-0.690583
430	8	Fall	2017	CO	ST	CNO	0.640874
431	8	Fall	2017	CO	ST	VEH	0.429847
432	8	Fall	2017	CO	ST	CNO	0.57925
434	8	Fall	2017	CO	GT	CNO	-0.551833
435	8	Fall	2017	CO	ST	CNO	0.58663
438	8	Fall	2017	CO	GT	CNO	-0.863167
439	8	Fall	2017	CO	GT	VEH	-0.818436
440	8	Fall	2017	CO	ST	VEH	0.7183
444	8	Fall	2017	CO	GT	CNO	-0.6135
446	8	Fall	2017	CO	ST	VEH	0.603443
448	8	Fall	2017	CO	ST	CNO	0.377217
449	8	Fall	2017	CO	GT	VEH	-0.595917
450	8	Fall	2017	CO	GT	CNO	-0.37575
451	8	Fall	2017	CO	GT	VEH	-0.473848
452	8	Fall	2017	CO	ST	CNO	0.891017
454	8	Fall	2017	CO	GT	CNO	-0.581333
456	8	Fall	2017	CO	GT	CNO	-0.804534
458	8	Fall	2017	CO	GT	VEH	-0.589083
459	8	Fall	2017	CO	GT	CNO	-0.628583
