# Supplementary material for: The paraventricular thalamus is a critical mediator of top-down control of cue-motivated behavior in rats
Source: eLife. 2019 Sep 10;8:e49041. doi: 10.7554/eLife.49041 (PMC6739869; doi:10.7554/eLife.49041)
Supplement: Figure 3—source data 1. [file elife-49041-fig3-data1.xlsx]

## Sheet: Sheet1
Subject	Run	Season	Year	GPCR	Phenotype	Treatment	Session	Lever_presses	CS_Magazine_entries	nonCS_Magazine_entries	Probability_Lever	Probability_Magazine	Latency_Lever	Latency_Magazine	PCA_Index
2	1	Spri	2014	Gq	ST	CNO	RESCREENING	53.2	10.4	240.4	0.848	0.16	4.2008	7.4576	0.613223
19	1	Spri	2014	Gq	ST	CNO	RESCREENING	80.2	3.8	122.2	0.904	0.104	3.2048	7.628	0.753478
22	1	Spri	2014	Gq	ST	VEH	RESCREENING	51.4	2.8	100.4	0.848	0.064	4.3024	7.7304	0.70599
24	1	Spri	2014	Gq	ST	CNO	RESCREENING	36.2	3.2	223.4	0.68	0.112	5.5712	7.204	0.51526
38	1	Spri	2014	Gq	ST	VEH	RESCREENING	69.4	2.4	190.6	0.816	0.04	4.3432	7.8288	0.707889
49	1	Spri	2014	Gq	ST	CNO	RESCREENING	94.6	3.8	107.2	0.992	0.12	2.2088	7.608	0.825804
50	1	Spri	2014	Gq	ST	VEH	RESCREENING	81.6	0	171.4	0.912	0	3.5544	8	0.822567
66	2	Fall	2014	Gq	ST	VEH	RESCREENING	43.5	0.75	153.25	0.97	0.02	2.927	7.893	0.845759
73	2	Fall	2014	Gq	ST	VEH	RESCREENING	120	2	78.25	0.94	0.06	3.483	7.631	0.788306
84	2	Fall	2014	Gq	ST	CNO	RESCREENING	59.2	1.4	82.2	0.816	0.024	4.552	7.9296	0.720457
87	2	Fall	2014	Gq	ST	CNO	RESCREENING	44.4	2.8	167.4	0.76	0.08	4.736	7.6296	0.641321
90	2	Fall	2014	Gq	ST	VEH	RESCREENING	75.2	4.6	97.8	0.912	0.08	3.5184	7.7256	0.748576
91	2	Fall	2014	Gq	ST	CNO	RESCREENING	62.2	2.2	155	0.928	0.056	3.6064	7.8488	0.777603
93	2	Fall	2014	Gq	ST	CNO	RESCREENING	68.2	0.6	117.4	0.84	0.024	3.9496	7.9432	0.764699
96	2	Fall	2014	Gq	ST	VEH	RESCREENING	65.8	1	150.6	0.944	0.032	3.72	7.8112	0.79756
161	3	Fall	2015	Gq	ST	VEH	RESCREENING	66.6	0.6	153.4	0.864	0.016	4.5856	7.936	0.744171
164	3	Fall	2015	Gq	ST	VEH	RESCREENING	87.4	1.2	163.4	0.992	0.024	2.0336	7.8856	0.88934
167	3	Fall	2015	Gq	ST	CNO	RESCREENING	38.2	5.4	108.2	0.832	0.104	4.9664	7.56	0.599328
169	3	Fall	2015	Gq	ST	CNO	RESCREENING	43.2	0	139	0.856	0	4.5688	8	0.761633
173	3	Fall	2015	Gq	ST	VEH	RESCREENING	53.8	2.6	124	0.96	0.08	2.6344	7.8152	0.811492
233	5	Spri	2016	Gq	ST	CNO	RESCREENING	58	1	105.6	0.936	0.032	3.492	7.8192	0.804917
238	5	Spri	2016	Gq	ST	VEH	RESCREENING	74	1	150.8	0.952	0.032	2.5256	7.8104	0.851967
279	5	Spri	2016	Gq	ST	VEH	RESCREENING	88.8	3	253	0.976	0.048	1.9776	7.7472	0.86079
350	7	Fall	2016	Gq	ST	VEH	RESCREENING	95.2	6	119.8	0.992	0.136	2.6344	7.5656	0.793826
352	7	Fall	2016	Gq	ST	CNO	RESCREENING	66.6	15.6	137	0.92	0.336	3.4224	7.0224	0.552675
2	1	Spri	2014	Gq	ST	CNO	TEST	41.8333	1.5	266.167	0.82	0.0466667	5.062	7.72533	0.674732
19	1	Spri	2014	Gq	ST	CNO	TEST	56.6667	2.66667	69	0.673333	0.0866667	4.74333	7.618	0.615157
22	1	Spri	2014	Gq	ST	VEH	TEST	55.5	1.33333	109.667	0.846667	0.0333333	4.27333	7.77467	0.735404
24	1	Spri	2014	Gq	ST	CNO	TEST	19.6667	5.83333	194.333	0.46	0.12	6.52733	7.17333	0.339772
38	1	Spri	2014	Gq	ST	VEH	TEST	75	0.166667	148.333	0.906667	0.00666667	4.09467	7.95267	0.792518
49	1	Spri	2014	Gq	ST	CNO	TEST	62.3333	4.16667	139.833	0.84	0.106667	3.76067	7.622	0.698071
50	1	Spri	2014	Gq	ST	VEH	TEST	62.8333	0.666667	198	0.913333	0.02	3.94933	7.86	0.786261
66	2	Fall	2014	Gq	ST	VEH	TEST	45	5.16667	252.5	0.953333	0.106667	3.64133	7.41	0.702133
73	2	Fall	2014	Gq	ST	VEH	TEST	134.5	0.5	76.8333	0.926667	0.0133333	3.732	7.93867	0.810216
84	2	Fall	2014	Gq	ST	CNO	TEST	63.3333	4.66667	74.5	0.753333	0.106667	4.91733	7.43867	0.609406
87	2	Fall	2014	Gq	ST	CNO	TEST	49	5.33333	116.833	0.86	0.126667	5.028	7.53667	0.616496
90	2	Fall	2014	Gq	ST	VEH	TEST	98.1667	0.5	90.6667	0.986667	0.0133333	2.59267	7.92733	0.876788
91	2	Fall	2014	Gq	ST	CNO	TEST	38.8333	3.83333	111.5	0.7	0.0666667	4.75933	7.75267	0.57144
93	2	Fall	2014	Gq	ST	CNO	TEST	44.5	2.16667	130	0.653333	0.0533333	5.03733	7.78267	0.616457
96	2	Fall	2014	Gq	ST	VEH	TEST	57.5	1.33333	176.333	0.873333	0.02	3.94067	7.87733	0.768836
161	3	Fall	2015	Gq	ST	VEH	TEST	72.3333	0	113.333	0.88	0	4.48667	8	0.773056
164	3	Fall	2015	Gq	ST	VEH	TEST	94	0	89.3333	0.993333	0	1.55133	8	0.933139
167	3	Fall	2015	Gq	ST	CNO	TEST	35.5	7.5	104	0.806667	0.146667	5.038	7.33533	0.547897
169	3	Fall	2015	Gq	ST	CNO	TEST	30.3333	0.166667	153.167	0.64	0.00666667	5.85333	7.94667	0.628399
173	3	Fall	2015	Gq	ST	VEH	TEST	48.1667	0.666667	113.5	0.933333	0.0133333	3.54867	7.95467	0.814324
233	5	Spri	2016	Gq	ST	CNO	TEST	33.3333	4.66667	120.833	0.546667	0.0733333	6.014	7.70133	0.461721
238	5	Spri	2016	Gq	ST	VEH	TEST	68	0	78.6667	0.953333	0	2.684	8	0.872611
279	5	Spri	2016	Gq	ST	VEH	TEST	68.5	0.333333	223.833	0.98	0.00666667	2.39933	7.94667	0.88515
350	7	Fall	2016	Gq	ST	VEH	TEST	52	1.5	85.1667	0.846667	0.0466667	4.39933	7.84533	0.720984
352	7	Fall	2016	Gq	ST	CNO	TEST	64.5	19	70.5	0.953333	0.426667	3.25	6.76667	0.501622
