# Supplementary material for: The paraventricular thalamus is a critical mediator of top-down control of cue-motivated behavior in rats
Source: eLife. 2019 Sep 10;8:e49041. doi: 10.7554/eLife.49041 (PMC6739869; doi:10.7554/eLife.49041)
Supplement: Figure 3—source data 2. [file elife-49041-fig3-data2.xlsx]

## Sheet: Sheet1
Subject	Run	Season	Year	GPCR	Phenotype	Treatment	SESSION	Lever_presses	CS_Magazine_entries	nonCS_Magazine_entries	Probability_Lever	Probability_Magazine	Latency_Lever	Latency_Magazine	PCA_Index
261	5	Spri	2016	Gq	GT	CNO	TEST	0.333333	6	50.5	0.0133333	0.126667	7.984	7.63667	-0.316139
357	7	Fall	2016	Gq	GT	VEH	RESCREENING	16.4	52	201.6	0.456	0.64	6.436	5.0264	-0.290389
357	7	Fall	2016	Gq	GT	VEH	TEST	13.1667	35.1667	77.1667	0.406667	0.686667	6.64	5.806	-0.28512
260	5	Spri	2016	Gq	GT	VEH	RESCREENING	0.2	82.8	141.8	0.008	0.912	7.9712	2.8024	-0.847734
223	5	Spri	2016	Gq	GT	VEH	RESCREENING	0	88.6	261.8	0	0.888	8	2.976	-0.838667
254	5	Spri	2016	Gq	GT	CNO	TEST	0.666667	111.333	240.667	0.0266667	0.886667	7.80667	2.67333	-0.830111
278	5	Spri	2016	Gq	GT	CNO	TEST	0.666667	154.833	171.5	0.0133333	0.893333	7.91	3.09533	-0.82335
223	5	Spri	2016	Gq	GT	VEH	TEST	0.166667	55.5	172	0.00666667	0.893333	7.966	3.64267	-0.806664
271	5	Spri	2016	Gq	GT	VEH	TEST	0.333333	13.5	65.8333	0.0133333	0.293333	7.93	6.94467	-0.457194
260	5	Spri	2016	Gq	GT	VEH	TEST	0	79.8333	99.8333	0	0.84	8	3.92667	-0.783056
229	5	Spri	2016	Gq	GT	VEH	RESCREENING	0.6	18.8	94	0.024	0.376	7.9456	6.584	-0.48889
240	5	Spri	2016	Gq	GT	CNO	TEST	7	72	182.833	0.266667	0.866667	6.746	4.59467	-0.5497
258	5	Spri	2016	Gq	GT	VEH	RESCREENING	1.8	100.2	193.2	0.064	0.872	7.8808	3.808	-0.76054
226	5	Spri	2016	Gq	GT	CNO	TEST	0	95.6667	109.667	0	0.76	8	4.90067	-0.715806
375	7	Fall	2016	Gq	GT	CNO	TEST	0	44.5	142.167	0	0.62	8	5.09	-0.66125
229	5	Spri	2016	Gq	GT	VEH	TEST	0.166667	56.5	92.6667	0.00666667	0.806667	7.96733	4.71067	-0.732426
271	5	Spri	2016	Gq	GT	VEH	RESCREENING	0.8	32	86	0.032	0.464	7.784	5.832	-0.537905
240	5	Spri	2016	Gq	GT	CNO	RESCREENING	8.4	59.2	160.6	0.288	0.768	7.0328	4.7872	-0.501796
261	5	Spri	2016	Gq	GT	CNO	RESCREENING	0	26.2	88.6	0	0.352	8	6.7176	-0.5041
254	5	Spri	2016	Gq	GT	CNO	RESCREENING	0.8	106.2	236.8	0.032	0.96	7.752	2.2392	-0.867425
258	5	Spri	2016	Gq	GT	VEH	TEST	5.5	117.167	130	0.133333	0.853333	7.25467	4.094	-0.676042
278	5	Spri	2016	Gq	GT	CNO	RESCREENING	0.6	112	181	0.008	0.88	7.9648	3.2952	-0.815088
375	7	Fall	2016	Gq	GT	CNO	RESCREENING	0	57	215.4	0	0.792	8	3.4208	-0.788133
226	5	Spri	2016	Gq	GT	CNO	RESCREENING	0	83.6	150.2	0	0.656	8	5.108	-0.6725
