# Supplementary material for: The paraventricular thalamus is a critical mediator of top-down control of cue-motivated behavior in rats
Source: eLife. 2019 Sep 10;8:e49041. doi: 10.7554/eLife.49041 (PMC6739869; doi:10.7554/eLife.49041)
Supplement: Figure 3—source data 3. [file elife-49041-fig3-data3.xlsx]

## Sheet: Sheet1
Subject	Run	Season	Year	GPCR	Phenotype	Treatment	Session	Lever_presses	CS_Magazine_entries	nonCS_Magazine_entries	Probability_Lever	Probability_Magazine	Latency_Lever	Latency_Magazine	PCA_Index
283	6	Summ	2016	Gi	ST	VEH	RESCREENING	121.2	1.8	213.6	0.992	0.048	1.8728	7.8848	0.891047
283	6	Summ	2016	Gi	ST	VEH	TEST	81.5	0	188.167	1	0	2.252	8	0.906167
290	6	Summ	2016	Gi	ST	VEH	TEST	74	2.5	118.167	0.973333	0.0533333	3.33533	7.67	0.799997
290	6	Summ	2016	Gi	ST	VEH	RESCREENING	82.4	0.4	187.6	0.976	0.016	2.4856	7.8776	0.875
291	6	Summ	2016	Gi	ST	VEH	TEST	76.5	0.333333	82.8333	0.96	0.0133333	3.75933	7.90533	0.81823
291	6	Summ	2016	Gi	ST	VEH	RESCREENING	90.2	9.4	135.8	0.96	0.184	3.0312	7.304	0.709592
296	6	Summ	2016	Gi	ST	VEH	RESCREENING	86.8	8.4	127.2	0.992	0.152	2.848	7.3088	0.748285
296	6	Summ	2016	Gi	ST	VEH	TEST	72.3333	0.166667	118.833	0.993333	0.00666667	2.94933	7.99067	0.870395
297	6	Summ	2016	Gi	ST	VEH	RESCREENING	72	2.2	112.6	0.952	0.056	3.3584	7.8152	0.803434
297	6	Summ	2016	Gi	ST	VEH	TEST	80.1667	0	79	1	0	2.80133	8	0.883278
298	6	Summ	2016	Gi	ST	VEH	TEST	70	0.5	93.8333	0.913333	0.00666667	3.18	7.95467	0.827697
298	6	Summ	2016	Gi	ST	VEH	RESCREENING	73.4	0.8	99.6	0.928	0.024	3.2992	7.9168	0.821006
307	6	Summ	2016	Gi	ST	VEH	TEST	95.5	0.5	113.5	0.933333	0.02	2.99467	7.87933	0.837924
307	6	Summ	2016	Gi	ST	VEH	RESCREENING	94.4	7.4	123.4	0.944	0.104	2.9624	7.5328	0.758818
311	6	Summ	2016	Gi	ST	CNO	RESCREENING	65.2	0.8	133.4	0.944	0.024	2.9976	7.86	0.833857
311	6	Summ	2016	Gi	ST	CNO	TEST	68.3333	2.16667	171	0.953333	0.06	2.852	7.63067	0.809082
330	6	Summ	2016	Gi	ST	VEH	TEST	76.3333	0	133.167	0.973333	0	3.166	8	0.859194
330	6	Summ	2016	Gi	ST	VEH	RESCREENING	77.4	1.6	216	0.976	0.04	2.6656	7.8024	0.847515
331	6	Summ	2016	Gi	ST	CNO	RESCREENING	138.2	5.8	208	0.992	0.128	1.7768	7.412	0.820262
331	6	Summ	2016	Gi	ST	CNO	TEST	168.167	2.66667	238	0.986667	0.0733333	1.83267	7.55133	0.865804
332	6	Summ	2016	Gi	ST	CNO	RESCREENING	60.4	1.2	187.4	0.992	0.04	2.84	7.736	0.844313
332	6	Summ	2016	Gi	ST	CNO	TEST	53.5	0.166667	126.667	0.986667	0.00666667	2.67667	7.984	0.879002
339	6	Summ	2016	Gi	ST	CNO	RESCREENING	158.4	0.4	127.4	0.992	0.016	1.5832	7.9664	0.92311
339	6	Summ	2016	Gi	ST	CNO	TEST	131.333	0	88.6667	1	0	1.792	8	0.925333
361	7	Fall	2016	Gi	ST	VEH	TEST	71.5	0.5	135.667	0.973333	0.02	2.57733	7.87667	0.867022
361	7	Fall	2016	Gi	ST	VEH	RESCREENING	86.2	10.8	142.8	0.968	0.24	2.2232	7.3616	0.72215
384	7	Fall	2016	Gi	ST	CNO	RESCREENING	62.6	1.8	175	0.936	0.048	3.7968	7.8776	0.779996
384	7	Fall	2016	Gi	ST	CNO	TEST	52	0.166667	137.667	0.94	0.00666667	4.344	8	0.794599
