# Supplementary material for: The paraventricular thalamus is a critical mediator of top-down control of cue-motivated behavior in rats
Source: eLife. 2019 Sep 10;8:e49041. doi: 10.7554/eLife.49041 (PMC6739869; doi:10.7554/eLife.49041)
Supplement: Figure 3—source data 4. [file elife-49041-fig3-data4.xlsx]

## Sheet: Sheet1
Subject	Run	Season	Year	GPCR	Phenotype	Treatment	SESSION	Lever_presses	CS_Magazine_entries	nonCS_Magazine_entries	Probability_Lever	Probability_Magazine	Latency_Lever	Latency_Magazine	PCA_Index
1	1	Spri	2014	Gi	GT	CNO	RESCREENING	1.8	68.2	457.6	0.048	0.768	7.8008	3.1984	-0.748418
9	1	Spri	2014	Gi	GT	VEH	RESCREENING	0	78.2	191.8	0	0.752	8	3.692	-0.7635
20	1	Spri	2014	Gi	GT	VEH	RESCREENING	0.6	52	127.4	0.016	0.792	7.9408	4.2632	-0.733805
26	1	Spri	2014	Gi	GT	CNO	RESCREENING	0	75.2	251.6	0	0.672	8	4.5056	-0.702933
29	1	Spri	2014	Gi	GT	CNO	RESCREENING	0.6	64.4	254	0.024	0.8	7.8776	3.8704	-0.753237
34	1	Spri	2014	Gi	GT	CNO	RESCREENING	8	106.4	267.4	0.144	0.856	7.2816	3.6256	-0.674886
40	1	Spri	2014	Gi	GT	CNO	RESCREENING	1.2	56.6	224.8	0.048	0.72	7.7504	4.8064	-0.661251
41	1	Spri	2014	Gi	GT	VEH	RESCREENING	0.8	88.6	285.6	0.032	0.896	7.9408	2.8664	-0.826682
46	1	Spri	2014	Gi	GT	CNO	RESCREENING	0.8	120.4	443	0.016	0.88	7.948	2.6024	-0.838506
59	1	Spri	2014	Gi	GT	CNO	RESCREENING	6	114.8	154.6	0.168	0.824	7.0976	3.4496	-0.670934
60	1	Spri	2014	Gi	GT	VEH	RESCREENING	0	55.4	129.2	0	0.68	8	4.148	-0.7205
77	2	Fall	2014	Gi	GT	CNO	RESCREENING	2.4	80	323.2	0.064	0.936	7.6792	2.8568	-0.806559
78	2	Fall	2014	Gi	GT	VEH	RESCREENING	0.8	46	271.2	0.032	0.616	7.9448	4.9152	-0.638595
105	2	Fall	2014	Gi	GT	VEH	RESCREENING	0.4	99.6	272.6	0.008	0.72	7.9792	4.1024	-0.729754
106	2	Fall	2014	Gi	GT	CNO	RESCREENING	0	31	132.4	0	0.4	8	6.2776	-0.538433
128	3	Fall	2015	Gi	GT	VEH	RESCREENING	0	101.2	121.2	0	0.936	8	2.9232	-0.856867
137	3	Fall	2015	Gi	GT	VEH	RESCREENING	1.8	92.4	150.6	0.056	0.856	7.8576	3.4592	-0.770273
144	3	Fall	2015	Gi	GT	VEH	RESCREENING	0.8	79.8	161.6	0.024	0.848	7.8512	4.0272	-0.760808
163	3	Fall	2015	Gi	GT	CNO	RESCREENING	0.4	104.4	297.4	0.016	0.968	7.932	2.4064	-0.878283
166	3	Fall	2015	Gi	GT	CNO	RESCREENING	0.4	68.2	149.2	0.016	0.92	7.9048	3.3912	-0.817839
172	3	Fall	2015	Gi	GT	CNO	RESCREENING	2.6	50.8	156.6	0.088	0.752	7.7768	4.6736	-0.651266
174	3	Fall	2015	Gi	GT	VEH	RESCREENING	0.2	67	129.8	0.008	0.848	7.9648	3.7848	-0.785913
191	4	Wint	2015	Gi	GT	VEH	RESCREENING	0.4	52.8	199	0.008	0.76	7.9376	4.3616	-0.728897
194	4	Wint	2015	Gi	GT	VEH	RESCREENING	0.8	70.2	231	0.032	0.848	7.7808	3.3632	-0.781277
198	4	Wint	2015	Gi	GT	CNO	RESCREENING	3.6	35.2	89.6	0.096	0.536	7.7712	5.0816	-0.528547
212	4	Wint	2015	Gi	GT	VEH	RESCREENING	6.8	61	289.8	0.184	0.752	7.2544	3.6328	-0.615702
220	4	Wint	2015	Gi	GT	CNO	RESCREENING	4.25	37.5	155.25	0.12	0.64	7.712	5.077	-0.55085
284	6	Summ	2016	Gi	GT	CNO	RESCREENING	4.8	180.8	245	0.128	0.96	7.3832	2.4928	-0.797921
287	6	Summ	2016	Gi	GT	CNO	RESCREENING	1.6	48.4	106.6	0.04	0.736	7.892	5.1584	-0.652199
288	6	Summ	2016	Gi	GT	VEH	RESCREENING	20.2	102.4	262.4	0.52	0.904	6.2688	3.044	-0.481752
319	6	Summ	2016	Gi	GT	VEH	RESCREENING	0	107.6	287	0	0.984	8	2.6296	-0.8851
338	6	Summ	2016	Gi	GT	VEH	RESCREENING	1	152.2	379.6	0.016	0.952	7.8872	2.264	-0.87527
1	1	Spri	2014	Gi	GT	CNO	TEST	2.33333	54	268	0.0533333	0.633333	7.70733	4.46533	-0.632389
9	1	Spri	2014	Gi	GT	VEH	TEST	0.166667	105.5	228	0.00666667	0.906667	7.94867	2.79467	-0.846961
20	1	Spri	2014	Gi	GT	VEH	TEST	0.5	53	91.6667	0.02	0.74	7.90267	5.046	-0.683987
26	1	Spri	2014	Gi	GT	CNO	TEST	15.3333	32.6667	169.5	0.253333	0.533333	6.992	5.92733	-0.264603
29	1	Spri	2014	Gi	GT	CNO	TEST	14	41.6667	139	0.506667	0.673333	5.748	5.20933	-0.233514
34	1	Spri	2014	Gi	GT	CNO	TEST	4	78.1667	223.667	0.08	0.633333	7.64133	4.79067	-0.6012
40	1	Spri	2014	Gi	GT	CNO	TEST	3.66667	18.5	131.667	0.14	0.353333	7.50267	6.98733	-0.328557
41	1	Spri	2014	Gi	GT	VEH	TEST	8	56.3333	126.167	0.186667	0.506667	7.42333	5.49733	-0.392751
46	1	Spri	2014	Gi	GT	CNO	TEST	2	145.667	258.833	0.06	0.88	7.61	2.536	-0.808072
59	1	Spri	2014	Gi	GT	CNO	TEST	2.66667	108.667	146.5	0.08	0.813333	7.63867	3.85333	-0.719654
60	1	Spri	2014	Gi	GT	VEH	TEST	0.166667	51.1667	74	0.00666667	0.586667	8	4.89333	-0.653466
77	2	Fall	2014	Gi	GT	CNO	TEST	7.16667	54.3333	227.167	0.146667	0.893333	7.224	3.688	-0.647177
78	2	Fall	2014	Gi	GT	VEH	TEST	2.5	43.8333	189.333	0.0933333	0.66	7.67067	4.856	-0.606794
105	2	Fall	2014	Gi	GT	VEH	TEST	0.166667	93.3333	245	0.00666667	0.866667	7.99133	3.81733	-0.792709
106	2	Fall	2014	Gi	GT	CNO	TEST	0	51.3333	125.167	0	0.626667	8	4.998	-0.667306
128	3	Fall	2015	Gi	GT	VEH	TEST	0.666667	125.333	93.1667	0.02	0.926667	7.86533	2.89533	-0.8389
137	3	Fall	2015	Gi	GT	VEH	TEST	3.5	91.1667	138.167	0.1	0.846667	7.60933	3.92267	-0.711076
144	3	Fall	2015	Gi	GT	VEH	TEST	0.666667	66.6667	117.5	0.0266667	0.886667	7.91933	3.78467	-0.78494
163	3	Fall	2015	Gi	GT	CNO	TEST	0	122.167	260.667	0	0.966667	8	2.48067	-0.885528
166	3	Fall	2015	Gi	GT	CNO	TEST	0.166667	46.8333	83	0.00666667	0.826667	7.98933	4.17667	-0.764265
172	3	Fall	2015	Gi	GT	CNO	TEST	12.8333	50.1667	81.3333	0.353333	0.846667	6.926	4.23	-0.478374
174	3	Fall	2015	Gi	GT	VEH	TEST	0.166667	97.1667	154.833	0.00666667	0.973333	7.95933	2.43	-0.884822
191	4	Wint	2015	Gi	GT	VEH	TEST	0.666667	44.6667	112.333	0.0133333	0.72	7.974	4.85467	-0.685911
194	4	Wint	2015	Gi	GT	VEH	TEST	2.66667	65.5	204.667	0.0733333	0.866667	7.62133	3.50867	-0.744348
198	4	Wint	2015	Gi	GT	CNO	TEST	5.16667	61	93.6667	0.113333	0.76	7.498	4.24667	-0.627414
212	4	Wint	2015	Gi	GT	VEH	TEST	6.5	69.3333	204	0.16	0.946667	7.28	2.988	-0.720074
220	4	Wint	2015	Gi	GT	CNO	TEST	6.33333	17.3333	93	0.166667	0.426667	7.648	6.438	-0.286823
284	6	Summ	2016	Gi	GT	CNO	TEST	7.16667	187.167	178.167	0.2	0.92	7.122	3.464	-0.698809
287	6	Summ	2016	Gi	GT	CNO	TEST	3.16667	39.8333	69.8333	0.106667	0.593333	7.67	6.04667	-0.499732
288	6	Summ	2016	Gi	GT	VEH	TEST	12.1667	110.333	198.667	0.353333	0.913333	6.86067	3.00933	-0.613947
319	6	Summ	2016	Gi	GT	VEH	TEST	0	91.1667	190.333	0	0.94	8	2.722	-0.866583
338	6	Summ	2016	Gi	GT	VEH	TEST	1.66667	158.833	359.333	0.04	0.973333	7.74133	2.03	-0.873917
