# Supplementary material for: The paraventricular thalamus is a critical mediator of top-down control of cue-motivated behavior in rats
Source: eLife. 2019 Sep 10;8:e49041. doi: 10.7554/eLife.49041 (PMC6739869; doi:10.7554/eLife.49041)
Supplement: Figure 3—source data 5. [file elife-49041-fig3-data5.xlsx]

## Sheet: Sheet1
Subject	Run	Season	Year	GPCR	Phenotype	Treatment	SESSION	Lever_presses	CS_Magazine_entries	nonCS_Magazine_entries	Probability_Lever	Probability_Magazine	Latency_Lever	Latency_Magazine	PCA_Index
403	8	Fall	2017	CONTROL	ST	CNO	RESCREENING	35.6	4	108.8	0.792	0.104	5.1504	7.4928	0.599494
407	8	Fall	2017	CONTROL	ST	VEH	RESCREENING	62.8	1	159.2	0.984	0.032	2.6256	7.9112	0.862648
413	8	Fall	2017	CONTROL	ST	VEH	RESCREENING	60.2	8.4	122.4	0.912	0.192	3.916	7.3056	0.636883
416	8	Fall	2017	CONTROL	ST	CNO	RESCREENING	91.6	4.2	125.4	0.976	0.096	1.9496	7.6104	0.836219
419	8	Fall	2017	CONTROL	ST	CNO	RESCREENING	69.8	0.4	117.2	0.952	0.008	3.4448	7.956	0.832591
421	8	Fall	2017	CONTROL	ST	VEH	RESCREENING	64.8	2.2	81.6	0.872	0.072	3.4424	7.7808	0.756731
422	8	Fall	2017	CONTROL	ST	VEH	RESCREENING	36.8	1.8	115.6	0.888	0.072	4.336	7.6336	0.714821
424	8	Fall	2017	CONTROL	ST	CNO	RESCREENING	48.4	2.2	120.6	0.864	0.056	4.5808	7.7648	0.706088
426	8	Fall	2017	CONTROL	ST	VEH	RESCREENING	49.6	23	116.4	0.808	0.36	4.3824	6.5704	0.383343
430	8	Fall	2017	CONTROL	ST	CNO	RESCREENING	85.2	0.8	89.8	1	0.032	1.9144	7.8376	0.896959
431	8	Fall	2017	CONTROL	ST	VEH	RESCREENING	49	1	83.4	0.984	0.024	2.3424	7.8592	0.871706
432	8	Fall	2017	CONTROL	ST	CNO	RESCREENING	54	0.6	61.8	0.816	0.016	4.328	7.9576	0.744452
435	8	Fall	2017	CONTROL	ST	CNO	RESCREENING	62.6	7.8	138.8	0.856	0.168	4.0352	7.4424	0.620089
440	8	Fall	2017	CONTROL	ST	VEH	RESCREENING	60.6	1	94.8	0.984	0.024	3.416	7.9008	0.830849
446	8	Fall	2017	CONTROL	ST	VEH	RESCREENING	62.4	4	87.8	0.712	0.104	4.6816	7.8368	0.627805
448	8	Fall	2017	CONTROL	ST	CNO	RESCREENING	78.8	5.2	121.6	0.928	0.104	3.0968	7.6056	0.757816
452	8	Fall	2017	CONTROL	ST	CNO	RESCREENING	75.8	1.8	151.4	0.976	0.064	2.4912	7.848	0.843778
403	8	Fall	2017	CONTROL	ST	CNO	TEST	14.6667	3	83.3333	0.373333	0.0933333	6.89533	7.56733	0.306372
407	8	Fall	2017	CONTROL	ST	VEH	TEST	53.1667	0.166667	71.8333	0.886667	0.00666667	3.53467	7.94733	0.808349
413	8	Fall	2017	CONTROL	ST	VEH	TEST	59	5.66667	79.8333	0.846667	0.18	4.334	7.168	0.616915
416	8	Fall	2017	CONTROL	ST	CNO	TEST	63.5	1.33333	108	0.886667	0.0466667	3.20667	7.79533	0.787315
419	8	Fall	2017	CONTROL	ST	CNO	TEST	45.3333	0.333333	101.5	0.833333	0.00666667	4.42	7.96533	0.752712
421	8	Fall	2017	CONTROL	ST	VEH	TEST	55.6667	1	62	0.953333	0.0333333	3.38667	7.828	0.812978
422	8	Fall	2017	CONTROL	ST	VEH	TEST	38.5	3.16667	62.6667	0.906667	0.106667	4.29	7.60067	0.688384
424	8	Fall	2017	CONTROL	ST	CNO	TEST	49.3333	3.83333	80.8333	0.873333	0.0733333	4.124	7.682	0.698063
426	8	Fall	2017	CONTROL	ST	VEH	TEST	34.5	6	117	0.666667	0.16	5.32667	7.40133	0.484006
430	8	Fall	2017	CONTROL	ST	CNO	TEST	72.5	0	65	1	0	2.152	8	0.910333
431	8	Fall	2017	CONTROL	ST	VEH	TEST	42	0	44.3333	0.953333	0	2.81133	8	0.867306
432	8	Fall	2017	CONTROL	ST	CNO	TEST	47.6667	0.666667	50.6667	0.813333	0.02	4.70467	7.95667	0.72508
435	8	Fall	2017	CONTROL	ST	CNO	TEST	47.5	10.3333	92.8333	0.746667	0.22	5.15333	7.19267	0.471457
440	8	Fall	2017	CONTROL	ST	VEH	TEST	53.5	0	76.8333	0.94	0	3.686	8	0.826417
446	8	Fall	2017	CONTROL	ST	VEH	TEST	52.1667	4.16667	59	0.76	0.106667	4.97667	7.59267	0.610476
448	8	Fall	2017	CONTROL	ST	CNO	TEST	57.6667	3.16667	81.6667	0.88	0.0933333	3.70533	7.58067	0.72197
452	8	Fall	2017	CONTROL	ST	CNO	TEST	85.1667	0.666667	96.8333	0.96	0.0266667	2.72867	7.876	0.853988
