# Supplementary material for: The paraventricular thalamus is a critical mediator of top-down control of cue-motivated behavior in rats
Source: eLife. 2019 Sep 10;8:e49041. doi: 10.7554/eLife.49041 (PMC6739869; doi:10.7554/eLife.49041)
Supplement: Figure 3—source data 6. [file elife-49041-fig3-data6.xlsx]

## Sheet: Sheet1
Subject	Run	Season	Year	GPCR	Phenotype	Treatment	SESSION	Lever_presses	CS_Magazine_entries	nonCS_Magazine_entries	Probability_Lever	Probability_Magazine	Latency_Lever	Latency_Magazine	PCA_Index
401	8	Fall	2017	CONTROL	GT	VEH	RESCREENING	1	31	220.2	0.024	0.4	7.904	6.0792	-0.520743
411	8	Fall	2017	CONTROL	GT	VEH	RESCREENING	0.8	95.2	312	0.032	0.824	7.876	3.732	-0.764816
412	8	Fall	2017	CONTROL	GT	VEH	RESCREENING	0.6	65.4	260.4	0.016	0.888	7.9272	3.1768	-0.816117
414	8	Fall	2017	CONTROL	GT	VEH	RESCREENING	1.2	52.4	167.6	0.024	0.728	7.8704	4.496	-0.691979
418	8	Fall	2017	CONTROL	GT	CNO	RESCREENING	0.4	75.6	191	0.016	0.84	7.996	2.8336	-0.819652
429	8	Fall	2017	CONTROL	GT	CNO	RESCREENING	0	82	118.4	0	0.784	8	3.912	-0.765
434	8	Fall	2017	CONTROL	GT	CNO	RESCREENING	0	56	194.6	0	0.776	8	3.6808	-0.771967
439	8	Fall	2017	CONTROL	GT	VEH	RESCREENING	2.4	115.4	198.4	0.064	0.944	7.7432	2.2136	-0.843445
444	8	Fall	2017	CONTROL	GT	CNO	RESCREENING	0.2	68.4	151.6	0.008	0.8	7.9376	3.8384	-0.764881
449	8	Fall	2017	CONTROL	GT	VEH	RESCREENING	0	46.2	186.2	0	0.696	8	4.2096	-0.723267
451	8	Fall	2017	CONTROL	GT	VEH	RESCREENING	1.8	53.8	120.6	0.056	0.752	7.8416	5.0568	-0.65698
454	8	Fall	2017	CONTROL	GT	CNO	RESCREENING	2	38	85.4	0.08	0.584	7.8112	5.816	-0.553331
456	8	Fall	2017	CONTROL	GT	CNO	RESCREENING	6.4	84.4	140.4	0.144	0.872	7.388	3.9784	-0.674896
458	8	Fall	2017	CONTROL	GT	VEH	RESCREENING	1	17	63.4	0.032	0.328	7.9184	6.3368	-0.479011
459	8	Fall	2017	CONTROL	GT	CNO	RESCREENING	1.6	61.4	207.4	0.032	0.64	7.9448	4.8728	-0.635171
401	8	Fall	2017	CONTROL	GT	VEH	TEST	2.5	26.6667	148.5	0.0733333	0.5	7.81333	6.048	-0.495168
411	8	Fall	2017	CONTROL	GT	VEH	TEST	3.5	102	146	0.106667	0.82	7.62667	3.75533	-0.710641
412	8	Fall	2017	CONTROL	GT	VEH	TEST	0.333333	68	206.5	0.00666667	0.74	7.958	3.942	-0.742974
414	8	Fall	2017	CONTROL	GT	VEH	TEST	0.333333	30.5	61.5	0.00666667	0.526667	7.994	5.93933	-0.584341
418	8	Fall	2017	CONTROL	GT	CNO	TEST	2.83333	73.5	196.167	0.08	0.8	7.75133	3.53133	-0.719253
429	8	Fall	2017	CONTROL	GT	CNO	TEST	0	121.5	91.5	0	0.9	8	3.13133	-0.836194
434	8	Fall	2017	CONTROL	GT	CNO	TEST	0	75.5	126	0	0.846667	8	2.846	-0.830306
439	8	Fall	2017	CONTROL	GT	VEH	TEST	14.6667	61.6667	101	0.28	0.593333	6.87067	4.79467	-0.329288
444	8	Fall	2017	CONTROL	GT	CNO	TEST	1	53.1667	61.5	0.02	0.706667	7.862	5.28067	-0.725826
449	8	Fall	2017	CONTROL	GT	VEH	TEST	0	57.1667	196.5	0	0.88	8	3.47933	-0.815028
451	8	Fall	2017	CONTROL	GT	VEH	TEST	0.166667	100.5	88.1667	0.00666667	0.986667	7.99733	3.062	-0.864267
454	8	Fall	2017	CONTROL	GT	CNO	TEST	0	12.8333	49.1667	0	0.32	8	7.188	-0.473833
456	8	Fall	2017	CONTROL	GT	CNO	TEST	9.5	79.5	129.667	0.28	0.813333	6.61467	4.40267	-0.54183
458	8	Fall	2017	CONTROL	GT	VEH	TEST	2.16667	37	76.3333	0.0666667	0.546667	7.68467	6.00733	-0.528799
459	8	Fall	2017	CONTROL	GT	CNO	TEST	0.5	87	128.667	0.02	0.773333	7.844	3.98067	-0.741895
