# Supplementary material for: The paraventricular thalamus is a critical mediator of top-down control of cue-motivated behavior in rats
Source: eLife. 2019 Sep 10;8:e49041. doi: 10.7554/eLife.49041 (PMC6739869; doi:10.7554/eLife.49041)
Supplement: Figure 4—source data 1. [file elife-49041-fig4-data1.xlsx]

## Sheet: Sheet1
Subject	Run	GPCR	Phenotype	Treatment	Lever_Presses	Active_Nosepokes	Inactive_Nosepokes	Incentive_value_Index
2	1	Gq	ST	CNO	39	76	45	70
19	1	Gq	ST	CNO	24	22	12	34
22	1	Gq	ST	VEH	67	96	18	145
24	1	Gq	ST	CNO	11	27	6	32
38	1	Gq	ST	VEH	152	115	79	188
49	1	Gq	ST	CNO	96	75	29	142
50	1	Gq	ST	VEH	91	92	35	148
66	2	Gq	ST	VEH	72	64	15	121
73	2	Gq	ST	VEH	41	31	14	58
84	2	Gq	ST	CNO	45	31	10	66
87	2	Gq	ST	CNO	60	42	12	90
90	2	Gq	ST	VEH	126	61	61	126
91	2	Gq	ST	CNO	1	18	15	4
93	2	Gq	ST	CNO	74	47	25	96
96	2	Gq	ST	VEH	86	59	30	115
124	3	Gq	ST	CNO	26	30	9	47
161	3	Gq	ST	VEH	232	124	25	331
164	3	Gq	ST	VEH	134	88	14	208
167	3	Gq	ST	CNO	34	35	5	64
169	3	Gq	ST	CNO	24	55	31	48
173	3	Gq	ST	VEH	133	103	25	211
233	5	Gq	ST	CNO	29	39	6	62
238	5	Gq	ST	VEH	120	140	26	234
272	5	Gq	ST	VEH	63	102	54	111
279	5	Gq	ST	VEH	218	150	30	338
350	7	Gq	ST	VEH	0	1	17	-16
352	7	Gq	ST	CNO	80	41	9	112
