# Supplementary material for: The paraventricular thalamus is a critical mediator of top-down control of cue-motivated behavior in rats
Source: eLife. 2019 Sep 10;8:e49041. doi: 10.7554/eLife.49041 (PMC6739869; doi:10.7554/eLife.49041)
Supplement: Figure 4—source data 2. [file elife-49041-fig4-data2.xlsx]

## Sheet: Sheet1
Subject	Run	GPCR	Phenotype	Treatment	Lever_Presses	Active_Nosepokes	Inactive_Nosepokes	Incentive_value_Index
223	5	Gq	GT	VEH	0	0	4	-4
226	5	Gq	GT	CNO	0	9	6	3
229	5	Gq	GT	VEH	0	2	0	2
240	5	Gq	GT	CNO	10	21	26	5
254	5	Gi	GT	CNO	6	27	40	-7
258	5	Gq	GT	VEH	31	57	26	62
260	5	Gq	GT	VEH	11	31	18	24
261	5	Gq	GT	CNO	0	9	4	5
271	5	Gq	GT	VEH	0	30	7	23
278	5	Gq	GT	CNO	14	34	11	37
357	7	Gq	GT	VEH	0	4	0	4
375	7	Gq	GT	CNO	0	19	9	10
