# Supplementary material for: The paraventricular thalamus is a critical mediator of top-down control of cue-motivated behavior in rats
Source: eLife. 2019 Sep 10;8:e49041. doi: 10.7554/eLife.49041 (PMC6739869; doi:10.7554/eLife.49041)
Supplement: Figure 4—source data 3. [file elife-49041-fig4-data3.xlsx]

## Sheet: Sheet1
Subject	Run	GPCR	Phenotype	Treatment	Lever_Presses	Active_Nosepokes	Inactive_Nosepokes	Incentive_value_Index
282	6	Gi	ST	CNO	49	23	12	60
283	6	Gi	ST	VEH	79	44	8	115
290	6	Gi	ST	VEH	86	37	7	116
291	6	Gi	ST	VEH	49	53	20	82
296	6	Gi	ST	VEH	67	60	22	105
297	6	Gi	ST	VEH	132	96	26	202
298	6	Gi	ST	VEH	42	36	4	74
307	6	Gi	ST	VEH	97	51	11	137
311	6	Gi	ST	CNO	83	48	44	87
318	6	Gi	ST	CNO	41	54	6	89
330	6	Gi	ST	VEH	142	117	25	234
331	6	Gi	ST	CNO	234	102	34	302
332	6	Gi	ST	CNO	116	122	27	211
339	6	Gi	ST	CNO	268	110	26	352
361	7	Gi	ST	VEH	1	21	31	-9
384	7	Gi	ST	CNO	115	108	37	186
392	7	Gi	ST	VEH	46	81	21	106
