# Supplementary material for: The paraventricular thalamus is a critical mediator of top-down control of cue-motivated behavior in rats
Source: eLife. 2019 Sep 10;8:e49041. doi: 10.7554/eLife.49041 (PMC6739869; doi:10.7554/eLife.49041)
Supplement: Figure 4—source data 4. [file elife-49041-fig4-data4.xlsx]

## Sheet: Sheet1
Subject	Run	GPCR	Phenotype	Treatment	Lever_Presses	Active_Nosepokes	Inactive_Nosepokes	Incentive_value_Index
1	1	Gi	GT	CNO	5	7	12	0
9	1	Gi	GT	VEH	0	2	0	2
20	1	Gi	GT	VEH	2	20	7	15
26	1	Gi	GT	CNO	16	39	20	35
29	1	Gi	GT	CNO	6	13	17	2
34	1	Gi	GT	CNO	10	51	14	47
40	1	Gi	GT	CNO	7	53	21	39
41	1	Gi	GT	VEH	4	27	31	0
46	1	Gi	GT	CNO	5	12	9	8
51	1	Gi	GT	CNO	210	139	23	326
59	1	Gi	GT	CNO	20	31	12	39
60	1	Gi	GT	VEH	0	13	4	9
77	2	Gi	GT	CNO	19	52	13	58
78	2	Gi	GT	VEH	1	24	9	16
105	2	Gi	GT	VEH	2	33	16	19
106	2	Gi	GT	CNO	0	26	6	20
128	3	Gi	GT	VEH	2	22	5	19
137	3	Gi	GT	VEH	12	23	6	29
144	3	Gi	GT	VEH	6	15	3	18
163	3	Gi	GT	CNO	0	11	9	2
166	3	Gi	GT	CNO	1	19	2	18
172	3	Gi	GT	CNO	37	25	5	57
174	3	Gi	GT	VEH	6	45	13	38
191	4	Gi	GT	VEH	0	7	4	3
194	4	Gi	GT	VEH	4	43	36	11
198	4	Gi	GT	CNO	7	18	18	7
212	4	Gi	GT	VEH	30	40	25	45
220	4	Gi	GT	CNO	9	32	23	18
284	6	Gi	GT	CNO	16	38	18	36
287	6	Gi	GT	CNO	1	21	5	17
288	6	Gi	GT	VEH	1	4	3	2
319	6	Gi	GT	VEH	0	5	2	3
338	6	Gi	GT	VEH	10	16	9	17
378	7	Gi	GT	VEH	10	16	9	17
396	7	Gi	GT	VEH	14	62	27	49
