# Supplementary material for: The paraventricular thalamus is a critical mediator of top-down control of cue-motivated behavior in rats
Source: eLife. 2019 Sep 10;8:e49041. doi: 10.7554/eLife.49041 (PMC6739869; doi:10.7554/eLife.49041)
Supplement: Figure 4—source data 5. [file elife-49041-fig4-data5.xlsx]

## Sheet: Sheet1
Subject	Run	GPCR	Phenotype	Treatment	Lever_Presses	Active_Nosepokes	Inactive_Nosepokes	Incentive_value_Index
403	8	NO-DREADD	ST	CNO	2	40	20	22
406	8	NO-DREADD	ST	CNO	4	27	9	22
407	8	NO-DREADD	ST	VEH	28	48	5	71
413	8	NO-DREADD	ST	VEH	9	53	4	58
416	8	NO-DREADD	ST	CNO	65	117	53	129
419	8	NO-DREADD	ST	CNO	0	37	2	35
421	8	NO-DREADD	ST	VEH	37	98	22	113
422	8	NO-DREADD	ST	VEH	2	13	14	1
424	8	NO-DREADD	ST	CNO	11	94	74	31
430	8	NO-DREADD	ST	CNO	26	45	14	57
431	8	NO-DREADD	ST	VEH	141	206	25	322
432	8	NO-DREADD	ST	CNO	113	289	12	390
435	8	NO-DREADD	ST	CNO	17	98	21	94
440	8	NO-DREADD	ST	VEH	10	139	63	86
446	8	NO-DREADD	ST	VEH	43	70	24	89
448	8	NO-DREADD	ST	CNO	4	64	19	49
452	8	NO-DREADD	ST	CNO	60	167	23	204
