# Supplementary material for: The paraventricular thalamus is a critical mediator of top-down control of cue-motivated behavior in rats
Source: eLife. 2019 Sep 10;8:e49041. doi: 10.7554/eLife.49041 (PMC6739869; doi:10.7554/eLife.49041)
Supplement: Figure 4—source data 6. [file elife-49041-fig4-data6.xlsx]

## Sheet: Sheet1
Subject	Run	GPCR	Phenotype	Treatment	Lever_Presses	Active_Nosepokes	Inactive_Nosepokes	Incentive_value_Index
401	8	NO-DREADD	GT	VEH	0	15	8	7
411	8	NO-DREADD	GT	VEH	0	15	3	12
412	8	NO-DREADD	GT	VEH	0	15	2	13
414	8	NO-DREADD	GT	VEH	0	9	2	7
418	8	NO-DREADD	GT	CNO	0	32	20	12
429	8	NO-DREADD	GT	CNO	0	12	1	11
434	8	NO-DREADD	GT	CNO	0	6	11	-5
438	8	NO-DREADD	GT	CNO	7	72	9	70
439	8	NO-DREADD	GT	VEH	1	14	11	4
444	8	NO-DREADD	GT	CNO	1	30	7	24
449	8	NO-DREADD	GT	VEH	0	33	12	21
450	8	NO-DREADD	GT	CNO	22	49	5	66
451	8	NO-DREADD	GT	VEH	0	20	9	11
454	8	NO-DREADD	GT	CNO	0	40	25	15
456	8	NO-DREADD	GT	CNO	8	90	20	78
458	8	NO-DREADD	GT	VEH	0	15	9	6
459	8	NO-DREADD	GT	CNO	0	0	1	-1
