# Supplementary material for: The paraventricular thalamus is a critical mediator of top-down control of cue-motivated behavior in rats
Source: eLife. 2019 Sep 10;8:e49041. doi: 10.7554/eLife.49041 (PMC6739869; doi:10.7554/eLife.49041)
Supplement: Figure 5—source data 1. [file elife-49041-fig5-data1.xlsx]

## Sheet: Sheet1
Subjects	Round	GPCR	Phenotype	Treatment	Session	Lever_presses	CS_Magazine_entries	nonCS_Magazine_entries	Probability_Lever	Probability_Magazine	Latency_Lever	Latency_Magazine	PCA_Index
60	4	Gi	GT	VEH	1	4	18	215	0.08	0.32	7.736	6.34	-0.35029
71	4	Gi	GT	CNO	1	44	12	335	0.56	0.28	5.356	6.656	0.337976
80	4	Gi	GT	CNO	1	22	19	245	0.32	0.24	6.516	7.204	0.079724
89	5	Gi	GT	CNO	1	30	38		0.44	0.48	6.088	5.936	-0.05888
90	5	Gi	GT	CNO	1	0	22		0	0.36	8	6.236	-0.52683
97	5	Gi	GT	VEH	1	5	4		0.16	0.08	7.488	7.416	0.060704
98	5	Gi	GT	CNO	1	0	4		0	0.16	8	7.44	-0.41
104	5	Gi	GT	VEH	1	1	8		0.04	0.16	7.688	7.444	-0.30943
108	5	Gi	GT	VEH	1	5	5		0.04	0.08	7.76	7.884	-0.00817
113	5	Gi	GT	VEH	1	0	1		0	0.04	8	7.892	-0.35117
115	6	Gq	ST	CNO	1	9	7	288	0.12	0.16	7.528	7.344	0.020667
123	6	Gq	ST	VEH	1	17	23	234	0.32	0.36	7.104	5.84	-0.116
125	6	Gq	ST	VEH	1	18	6	188	0.24	0.08	6.9	7.676	0.252333
137	6	Gq	ST	CNO	1	31	17	297	0.36	0.36	6.308	6.684	0.112889
138	6	Gq	ST	CNO	1	42	18	276	0.48	0.28	5.536	6.952	0.259
144	7	Gq	ST	VEH	1	19	12	237	0.32	0.2	6.52	7.064	0.137935
151	7	Gq	ST	CNO	1	31	22	250	0.28	0.4	6.512	6.312	0.00827
152	7	Gq	ST	VEH	1	26	13	193	0.32	0.28	7.128	6.66	0.104944
156	7	Gq	ST	VEH	1	23	7	184	0.36	0.24	6.592	6.672	0.221111
157	7	Gq	ST	CNO	1	43	26	292	0.56	0.56	5.976	5.084	0.044959
163	7	Gq	ST	CNO	1	36	6	179	0.32	0.12	6.596	7.176	0.328929
166	7	Gq	ST	VEH	1	11	35	377	0.2	0.6	7.112	5.428	-0.37741
170	7	Gq	ST	VEH	1	2	0	20	0.08	0	7.808	8	0.368
60	4	Gi	GT	VEH	2	4	36	218	0.04	0.44	7.708	5.888	-0.47583
71	4	Gi	GT	CNO	2	21	24	254	0.44	0.36	6.644	6.468	-0.00289
80	4	Gi	GT	CNO	2	17	31	277	0.36	0.56	6.8	5.176	-0.23156
89	5	Gi	GT	CNO	2	5	70		0.08	0.72	7.604	4.172	-0.64522
90	5	Gi	GT	CNO	2	2	5		0.08	0.16	7.772	7.532	-0.17952
97	5	Gi	GT	VEH	2	0	14		0	0.24	8	6.9	-0.45917
98	5	Gi	GT	CNO	2	2	16		0.04	0.28	7.824	6.292	-0.40309
104	5	Gi	GT	VEH	2	2	27		0.08	0.44	7.74	6.248	-0.46952
108	5	Gi	GT	VEH	2	2	5		0.04	0.2	7.788	7.188	-0.22119
113	5	Gi	GT	VEH	2	0	6		0	0.12	8	7.668	-0.38717
115	6	Gq	ST	CNO	2	17	25	301	0.2	0.44	7.084	6.288	-0.17666
123	6	Gq	ST	VEH	2	54	13	163	0.8	0.32	4.356	6.74	0.463313
125	6	Gq	ST	VEH	2	29	3	172	0.4	0.04	5.832	7.748	0.470667
137	6	Gq	ST	CNO	2	76	1	212	0.84	0.04	3.52	8	0.778009
138	6	Gq	ST	CNO	2	48	0	98	0.6	0	4.76	8	0.668333
144	7	Gq	ST	VEH	2	29	6	198	0.48	0.12	6.356	7.748	0.397048
151	7	Gq	ST	CNO	2	24	49	313	0.36	0.68	6.816	4.748	-0.30699
152	7	Gq	ST	VEH	2	48	4	138	0.6	0.08	5.424	7.724	0.551218
156	7	Gq	ST	VEH	2	35	2	112	0.44	0.04	5.704	7.78	0.517131
157	7	Gq	ST	CNO	2	51	16	200	0.76	0.52	3.784	5.892	0.341963
163	7	Gq	ST	CNO	2	83	3	215	0.6	0.04	4.464	7.724	0.632578
166	7	Gq	ST	VEH	2	35	16	163	0.68	0.24	5.456	6.94	0.332683
170	7	Gq	ST	VEH	2	1	3	2	0.04	0.04	7.888	7.74	-0.17283
60	4	Gi	GT	VEH	3	3	35	312	0.04	0.52	7.864	5.544	-0.53737
71	4	Gi	GT	CNO	3	31	68	291	0.64	0.88	5.868	3.116	-0.31925
80	4	Gi	GT	CNO	3	2	35	136	0.08	0.52	7.976	5.744	-0.53696
89	5	Gi	GT	CNO	3	10	60		0.12	0.88	7.136	2.788	-0.6726
90	5	Gi	GT	CNO	3	3	50		0.12	0.64	7.812	4.464	-0.60843
97	5	Gi	GT	VEH	3	1	8		0.04	0.2	7.916	6.916	-0.35426
98	5	Gi	GT	CNO	3	9	31		0.24	0.48	7.316	5.384	-0.34383
104	5	Gi	GT	VEH	3	1	18		0.04	0.28	8	6.432	-0.44358
108	5	Gi	GT	VEH	3	0	0						-0.31685
113	5	Gi	GT	VEH	3	0	10		0	0.2	8	7.08	-0.43833
115	6	Gq	ST	CNO	3	62	20	207	0.76	0.44	3.996	5.556	0.342398
123	6	Gq	ST	VEH	3	92	17	121	0.92	0.48	2.54	5.708	0.508024
125	6	Gq	ST	VEH	3	72	1	151	0.92	0.04	2.868	7.82	0.823868
137	6	Gq	ST	CNO	3	94	5	185	0.8	0.12	3.22	7.384	0.69983
138	6	Gq	ST	CNO	3	36	2	149	0.56	0.04	5.584	7.828	0.565079
144	7	Gq	ST	VEH	3	65	3	136	0.76	0.08	4.352	7.416	0.658255
151	7	Gq	ST	CNO	3	52	30	147	0.72	0.44	5.544	6.176	0.209098
152	7	Gq	ST	VEH	3	31	5	109	0.64	0.08	5.272	7.668	0.527241
156	7	Gq	ST	VEH	3	48	1	81	0.64	0.04	5.044	7.876	0.637728
157	7	Gq	ST	CNO	3	86	6	70	0.92	0.2	3.3	7.392	0.700355
163	7	Gq	ST	CNO	3	87	1	108	0.64	0.04	4.292	7.8	0.671924
166	7	Gq	ST	VEH	3	69	2	102	0.92	0.08	3.24	7.696	0.780221
170	7	Gq	ST	VEH	3	11	0	24	0.12	0	7.3	8	0.4025
