# Supplementary material for: The paraventricular thalamus is a critical mediator of top-down control of cue-motivated behavior in rats
Source: eLife. 2019 Sep 10;8:e49041. doi: 10.7554/eLife.49041 (PMC6739869; doi:10.7554/eLife.49041)
Supplement: Figure 5—source data 2. [file elife-49041-fig5-data2.xlsx]

## Sheet: Sheet1
Subjects	Round	GPCR	Phenotype	Treatment	Session	PCA_Index
115	6	Gq	ST	CNO	3	0.342398
123	6	Gq	ST	VEH	3	0.508024
125	6	Gq	ST	VEH	3	0.823868
137	6	Gq	ST	CNO	3	0.69983
138	6	Gq	ST	CNO	3	0.565079
144	7	Gq	ST	VEH	3	0.658255
151	7	Gq	ST	CNO	3	0.209098
152	7	Gq	ST	VEH	3	0.527241
156	7	Gq	ST	VEH	3	0.637728
157	7	Gq	ST	CNO	3	0.700355
163	7	Gq	ST	CNO	3	0.671924
166	7	Gq	ST	VEH	3	0.780221
170	7	Gq	ST	VEH	3	0.4025
115	6	Gq	ST	CNO	6	0.798921
123	6	Gq	ST	VEH	6	0.829182
125	6	Gq	ST	VEH	6	0.785461
137	6	Gq	ST	CNO	6	0.838167
138	6	Gq	ST	CNO	6	0.74097
144	7	Gq	ST	VEH	6	-0.25237
151	7	Gq	ST	CNO	6	-0.401
152	7	Gq	ST	VEH	6	-0.0996
156	7	Gq	ST	VEH	6	0.869167
157	7	Gq	ST	CNO	6	0.408756
163	7	Gq	ST	CNO	6	0.141333
166	7	Gq	ST	VEH	6	0.747303
170	7	Gq	ST	VEH	6	-0.41039
