# Supplementary material for: The paraventricular thalamus is a critical mediator of top-down control of cue-motivated behavior in rats
Source: eLife. 2019 Sep 10;8:e49041. doi: 10.7554/eLife.49041 (PMC6739869; doi:10.7554/eLife.49041)
Supplement: Figure 5—source data 3. [file elife-49041-fig5-data3.xlsx]

## Sheet: Sheet1
Subjects	Round	GPCR	Phenotype	Treatment	Session	PCA_Index
60	4	Gi	GT	VEH	3	-0.53737
71	4	Gi	GT	CNO	3	-0.31925
80	4	Gi	GT	CNO	3	-0.53696
89	5	Gi	GT	CNO	3	-0.6726
90	5	Gi	GT	CNO	3	-0.60843
97	5	Gi	GT	VEH	3	-0.35426
98	5	Gi	GT	CNO	3	-0.34383
104	5	Gi	GT	VEH	3	-0.44358
108	5	Gi	GT	VEH	3	-0.31685
113	5	Gi	GT	VEH	3	-0.43833
60	4	Gi	GT	VEH	6	-0.69183
71	4	Gi	GT	CNO	6	-0.22165
80	4	Gi	GT	CNO	6	0.563182
89	5	Gi	GT	CNO	6	0.42399
90	5	Gi	GT	CNO	6	0.251769
97	5	Gi	GT	VEH	6	-0.72783
98	5	Gi	GT	CNO	6	-0.27289
104	5	Gi	GT	VEH	6	-0.4662
108	5	Gi	GT	VEH	6	-0.53817
113	5	Gi	GT	VEH	6	-0.03063
