# Supplementary material for: The paraventricular thalamus is a critical mediator of top-down control of cue-motivated behavior in rats
Source: eLife. 2019 Sep 10;8:e49041. doi: 10.7554/eLife.49041 (PMC6739869; doi:10.7554/eLife.49041)
Supplement: Figure 5—source data 4. [file elife-49041-fig5-data4.xlsx]

## Sheet: Sheet2
Subject	Round	GPCR	Phenotype	Treatment	Minutes	%ACh	%DA	%GABA	%Glu	%5-HT
115	6	Gq	ST	CNO	5	77.3205	39.7959	76.3596	70.2255	38.7449
123	6	Gq	ST	VEH	5	138.602	167.406	82.9529	93.3666	57.7335
125	6	Gq	ST	VEH	5	70.193	52.2759	69.4365	70.3892	46.1412
137	6	Gq	ST	CNO	5			90.7696	62.9285	92.8987
138	6	Gq	ST	CNO	5	99.1448	72.5979	107.968	83.0562	52.0553
144	7	Gq	ST	VEH	5	201.945	56.9942	63.9733	95.3738	36.4511
151	7	Gq	IG	CNO	5	152.041	56.7246	91.3431	105.219
152	7	Gq	ST	VEH	5	73.5435
156	7	Gq	ST	VEH	5	90.6019		45.3901	65.7587
157	7	Gq	ST	CNO	5	127.507		110.67	101.575
163	7	Gq	ST	CNO	5	109.423	78.3016	56.1674	92.9118
166	7	Gq	ST	VEH	5			191.947	184.844
170	7	Gq	ST	VEH	5	166.602	126.42	93.6489	95.9468
115	6	Gq	ST	CNO	10	99.6744	46.7491	69.2371	69.8232	42.6586
123	6	Gq	ST	VEH	10	169.465	169.159	98.3089	97.9591	45.8003
125	6	Gq	ST	VEH	10	105.645	63.1496	251.63	203.249
137	6	Gq	ST	CNO	10	203.263
138	6	Gq	ST	CNO	10	104.522	109.481	100.411	62.2101	75.1495
144	7	Gq	ST	VEH	10	126.122	53.1153	42.6663	64.2033	34.3553
151	7	Gq	IG	CNO	10	180.344	45.1264	80.7398	93.0976
152	7	Gq	ST	VEH	10	87.5069		129.918	80.1668
156	7	Gq	ST	VEH	10	218.238		40.0553	60.0448
157	7	Gq	ST	CNO	10	346.361		87.1781	98.4888
163	7	Gq	ST	CNO	10	122.636	85.3749	42.3504	77.9381
166	7	Gq	ST	VEH	10			166.998	162.108
170	7	Gq	ST	VEH	10	69.0002	121.619	104.082	104.697
115	6	Gq	ST	CNO	15	85.6989	20.6862	78.1136	73.1131	48.7752
123	6	Gq	ST	VEH	15	200.327	170.913	113.665	102.552	33.8671
125	6	Gq	ST	VEH	15	109.234	112.179	228.252	198.202
137	6	Gq	ST	CNO	15			85.4209	45.7703	299.33
138	6	Gq	ST	CNO	15	113.119	121.136	108.208	76.3346	76.2384
144	7	Gq	ST	VEH	15	158.577	57.4091	48.9994	76.2285	37.5882
151	7	Gq	IG	CNO	15	168.549	39.4374	69.6767	79.0664
152	7	Gq	ST	VEH	15			92.2918	63.4974
156	7	Gq	ST	VEH	15	77.3972		52.086	80.4298
157	7	Gq	ST	CNO	15	143.542		101.539	87.3144
163	7	Gq	ST	CNO	15	103.187	49.8904	40.9923	77.1382
166	7	Gq	ST	VEH	15			140.196	150.253
170	7	Gq	ST	VEH	15	66.6445	125.894	93.8671	85.085
115	6	Gq	ST	CNO	20	100.272	16.8478	100.743	84.1372	33.3608
123	6	Gq	ST	VEH	20	97.4524	634.967	101.782	119.927	93.2377
125	6	Gq	ST	VEH	20	111.51	234.957	115.576	100.088	217.038
137	6	Gq	ST	CNO	20
138	6	Gq	ST	CNO	20	101.165	51.1743	103.059	71.5729	27.7494
144	7	Gq	ST	VEH	20	252.334	66.6418	54.0832	92.2939	41.8729
151	7	Gq	IG	CNO	20	127.54	33.9044	72.5427	78.2354
152	7	Gq	ST	VEH	20	71.1989		68.4011	54.9503
156	7	Gq	ST	VEH	20	92.1843		41.317	68.6272
157	7	Gq	ST	CNO	20	106.882
163	7	Gq	ST	CNO	20	131.815	89.0946	43.8223	89.1016
166	7	Gq	ST	VEH	20
170	7	Gq	ST	VEH	20	108.074	117.507	89.8426	97.4002
115	6	Gq	ST	CNO	25	73.386	21.4976	71.814	65.1743	20.0734
123	6	Gq	ST	VEH	25	129.874	108.083	103.371	117.156	69.4108
125	6	Gq	ST	VEH	25	107.117	175.838	129.873	116.224	120.233
137	6	Gq	ST	CNO	25	82.2029		81.6957	56.261	80.1002
138	6	Gq	ST	CNO	25		132.963	106.432	60.0286	75.4905
144	7	Gq	ST	VEH	25	231.581	61.991	50.1911	84.4234	41.9998
151	7	Gq	IG	CNO	25	129.824
152	7	Gq	ST	VEH	25			80.6584	52.8892
156	7	Gq	ST	VEH	25	66.5986		37.9175	66.13
157	7	Gq	ST	CNO	25	128.126		137.716	106.682
163	7	Gq	ST	CNO	25	140.882	75.5078	45.4475	95.1993
166	7	Gq	ST	VEH	25			139.835	145.272
170	7	Gq	ST	VEH	25	90.1417	86.7512	92.4505	67.7445
115	6	Gq	ST	CNO	30	78.3165	14.8467	74.2743	70.7982	24.9958
123	6	Gq	ST	VEH	30	170.498	336.099	114.705	107.523	61.7817
125	6	Gq	ST	VEH	30	144.98	64.5532	127.979	102.096	64.8188
137	6	Gq	ST	CNO	30	74.9049		75.4387	40.677	63.3801
138	6	Gq	ST	CNO	30		75.9475	101.642	56.9145	45.3916
144	7	Gq	ST	VEH	30	117.84	39.2986	31.0875	55.7431	25.9289
151	7	Gq	IG	CNO	30			164.99	390.205
152	7	Gq	ST	VEH	30	92.5042		63.4725	50.3917
156	7	Gq	ST	VEH	30	99.7024		34.2886	62.3265
157	7	Gq	ST	CNO	30	234.145		93.8014	100.71
163	7	Gq	ST	CNO	30	132.857	84.9818	64.1982
166	7	Gq	ST	VEH	30			77.4729	86.4283
170	7	Gq	ST	VEH	30	79.5318	119.591	81.9975	97.5837
115	6	Gq	ST	CNO	35	77.3504	19.4714	67.9304	56.98	27.3568
123	6	Gq	ST	VEH	35	275.865	209.751	136.527	177.679	29.1671
125	6	Gq	ST	VEH	35	89.0959	105.848	119	90.6002	41.7511
137	6	Gq	ST	CNO	35			77.7319	31.3643
138	6	Gq	ST	CNO	35	80.998	138.676		92.631	57.1505
144	7	Gq	ST	VEH	35	102.132	34.4379	31.4131	54.8201	26.9558
151	7	Gq	IG	CNO	35	122.246	34.6791	65.8717	76.0163
152	7	Gq	ST	VEH	35	69.799
156	7	Gq	ST	VEH	35	87.8994		32.7371	62.5154
157	7	Gq	ST	CNO	35	145.44		100.868	116.559
163	7	Gq	ST	CNO	35	133.718	50.5383	44.3523	99.0603
166	7	Gq	ST	VEH	35			61.3539	72.0044
170	7	Gq	ST	VEH	35	80.3932	127.037	80.8354	97.7336
