# Supplementary material for: The paraventricular thalamus is a critical mediator of top-down control of cue-motivated behavior in rats
Source: eLife. 2019 Sep 10;8:e49041. doi: 10.7554/eLife.49041 (PMC6739869; doi:10.7554/eLife.49041)
Supplement: Figure 5—source data 5. [file elife-49041-fig5-data5.xlsx]

## Sheet: Sheet3
Subject	Round	GPCR	Phenotype	Treatment	%DA
115	6	Gq	ST	CNO	25.6992
123	6	Gq	ST	VEH	256.626
125	6	Gq	ST	VEH	115.543
137	6	Gq	ST	CNO
138	6	Gq	ST	CNO	100.282
144	7	Gq	ST	VEH	52.8411
151	7	Gq	ST	CNO	41.9744
152	7	Gq	ST	VEH
156	7	Gq	ST	VEH
157	7	Gq	ST	CNO
163	7	Gq	ST	CNO	73.3842
166	7	Gq	ST	VEH
170	7	Gq	ST	VEH	117.831
