# Supplementary material for: The paraventricular thalamus is a critical mediator of top-down control of cue-motivated behavior in rats
Source: eLife. 2019 Sep 10;8:e49041. doi: 10.7554/eLife.49041 (PMC6739869; doi:10.7554/eLife.49041)
Supplement: Figure 5—source data 6. [file elife-49041-fig5-data6.xlsx]

## Sheet: Sheet3
Subject	Round	GPCR	Phenotype	Treatment	Session	PCA_Index	%DA
115	6	Gq	ST	CNO	6	0.798921	25.6992
123	6	Gq	ST	VEH	6	0.829182	256.626
125	6	Gq	ST	VEH	6	0.785461	115.543
137	6	Gq	ST	CNO	6	0.838167
138	6	Gq	ST	CNO	6	0.74097	100.282
144	7	Gq	ST	VEH	6	-0.25237	52.8411
151	7	Gq	ST	CNO	6	-0.401	41.9744
152	7	Gq	ST	VEH	6	-0.0996
156	7	Gq	ST	VEH	6	0.869167
157	7	Gq	ST	CNO	6	0.408756
163	7	Gq	ST	CNO	6	0.141333	73.3842
166	7	Gq	ST	VEH	6	0.747303
170	7	Gq	ST	VEH	6	-0.41039	117.831
