# Supplementary material for: The paraventricular thalamus is a critical mediator of top-down control of cue-motivated behavior in rats
Source: eLife. 2019 Sep 10;8:e49041. doi: 10.7554/eLife.49041 (PMC6739869; doi:10.7554/eLife.49041)
Supplement: Figure 5—source data 7. [file elife-49041-fig5-data7.xlsx]

## Sheet: Sheet1
Subject	Round	GPCR	Phenotype	Treatment	Minutes	%ACh	%DA	%GABA	%Glu	%5-HT
60	4	Gi	GT	VEH	5
71	4	Gi	GT	CNO	5	136.021	125.26	59.9108	60.3264	50.1883
80	4	Gi	GT	CNO	5	164.676	263.904	205.678	115.371	71.4518
89	5	Gi	GT	CNO	5	73.4671	222.412	92.5956	52.3856	25.5606
90	5	Gi	GT	CNO	5			110.077	100.796
97	5	Gi	GT	VEH	5	140.688	78.3841	72.2118	91.9877	39.5581
98	5	Gi	GT	CNO	5	74.0358	83.4542	166.339	82.8171	81.7922
104	5	Gi	GT	VEH	5	54.1527	20.5133	84.7001	83.6715	448.939
108	5	Gi	GT	VEH	5	101.363	76.0162	91.5941	81.185	90.3017
113	5	Gi	GT	VEH	5	691.349	131.986	215.845	135.459	304.329
60	4	Gi	GT	VEH	10	93.3492	48.4468	59.1009	64.0675	30.9724
71	4	Gi	GT	CNO	10	101.369	104.398	84.1049	77.2513	52.2192
80	4	Gi	GT	CNO	10	134.798	197.848	186.191	102.914	55.5745
89	5	Gi	GT	CNO	10	74.7354	171.878	80.3837	54.2477	29.7538
90	5	Gi	GT	CNO	10	85.1163	200.18	67.7233	81.1994	47.3574
97	5	Gi	GT	VEH	10	94.0206	99.1044	79.3277	90.0081	31.3932
98	5	Gi	GT	CNO	10	92.1626	72.7181	92.7228	94.7137	99.5225
104	5	Gi	GT	VEH	10	57.5226	49.652	114.601	105.07	90.7707
108	5	Gi	GT	VEH	10	90.8651	86.0296	100.614	96.1556	145.293
113	5	Gi	GT	VEH	10	130.358	122.231	128.083	117.89	135.475
60	4	Gi	GT	VEH	15	171.206	71.2297	113.737	156.212	44.444
71	4	Gi	GT	CNO	15	75.5441	87.0112	118.069	98.9245	54.3324
80	4	Gi	GT	CNO	15	181.702	228.024	165.697	106.848	115.692
89	5	Gi	GT	CNO	15	76.0037	121.343	68.1718	56.1099	33.9469
90	5	Gi	GT	CNO	15	117.116
97	5	Gi	GT	VEH	15
98	5	Gi	GT	CNO	15	62.9312	131.176	106.964	86.1294	55.3757
104	5	Gi	GT	VEH	15	100.138	30.3241	126.003	109.289	115.352
108	5	Gi	GT	VEH	15	93.4621	62.404	93.3845	155.268	101.266
113	5	Gi	GT	VEH	15	179.018	111.854	162.627	147.436	228.252
60	4	Gi	GT	VEH	20	94.7895	53.8449	59.1054	62.437	22.6225
71	4	Gi	GT	CNO	20	122.521	112.058	72.9369	79.3814	43.4299
80	4	Gi	GT	CNO	20	101.191	243.25	169.383	102.001	90.1155
89	5	Gi	GT	CNO	20	63.8842	217.78	102.114	70.9505	19.8927
90	5	Gi	GT	CNO	20		181.848	128.394	103.298	53.3744
97	5	Gi	GT	VEH	20	121.714	71.0648	82.0836	76.6815
98	5	Gi	GT	CNO	20	99.4482	202.253	190.088	89.0088	17.965
104	5	Gi	GT	VEH	20	110.576	17.5724	122.761	106.105	161.444
108	5	Gi	GT	VEH	20	102.873	34.0366	85.9487	76.1166	90.4661
113	5	Gi	GT	VEH	20	269.838	62.2438	173.826	154.095	179.237
60	4	Gi	GT	VEH	25	123.59	61.718	73.1149	72.9246	29.423
71	4	Gi	GT	CNO	25	100.223	90.4452	78.9951	82.4671	45.7803
80	4	Gi	GT	CNO	25	152.45	175.184	158.881	108.956	64.5388
89	5	Gi	GT	CNO	25	71.8948	190.48	152.956	89.7163	18.4921
90	5	Gi	GT	CNO	25	130.217	199.366	65.1932	80.6165	31.6093
97	5	Gi	GT	VEH	25	252.407	58.8616	110.551	98.2523	50.0682
98	5	Gi	GT	CNO	25	174.812	78.8922	89.1374	91.3122	47.0164
104	5	Gi	GT	VEH	25	115.917	57.6684	105.986	100.832	103.3
108	5	Gi	GT	VEH	25	89.9757	74.2555	88.7814	82.9075	76.8991
113	5	Gi	GT	VEH	25	241.265	48.1489	184.162	152.466	279.78
60	4	Gi	GT	VEH	30	147.206	84.7873	71.4381	72.8739	29.0817
71	4	Gi	GT	CNO	30	58.3068	82.4245	81.8734	86.4534	45.9455
80	4	Gi	GT	CNO	30	122.565	157.922	163.974	105.521	57.3853
89	5	Gi	GT	CNO	30	79.9054	163.18			17.0915
90	5	Gi	GT	CNO	30	95.0262	144.424	60.3011	89.2806	26.3702
97	5	Gi	GT	VEH	30	56.7777	36.6096	55.4784	68.227	15.6665
98	5	Gi	GT	CNO	30	68.5924	47.4031	81.3928	66.0816	21.0443
104	5	Gi	GT	VEH	30	73.6343	51.2438	111.577	112.738	126.09
108	5	Gi	GT	VEH	30	103.647	40.8623	93.7039	86.0143	122.666
113	5	Gi	GT	VEH	30	266.316	261.049	172.624	162.807	431.949
60	4	Gi	GT	VEH	35	99.3233	64.2828	69.2508	69.931	27.6415
71	4	Gi	GT	CNO	35	85.5977	57.3584	80.7569	85.6302	48.4314
80	4	Gi	GT	CNO	35	94.8817	191.224	172.089	105.689	51.2961
89	5	Gi	GT	CNO	35	67.8009	137.579	70.1078	58.7184	20.0392
90	5	Gi	GT	CNO	35		160.129	89.1906	71.0837	24.4953
97	5	Gi	GT	VEH	35	75.5934	22.1344	62.2369	76.6174	24.1652
98	5	Gi	GT	CNO	35	31.106	37.5918	78.6573	83.9103	23.7727
104	5	Gi	GT	VEH	35	96.5588	37.553	95.3497	101.988	98.4051
108	5	Gi	GT	VEH	35	111.407	58.588	94.2792	87.9421	78.8611
113	5	Gi	GT	VEH	35	203.976	118.534	157.733	134.982	87.7064
