# Supplementary material for: The paraventricular thalamus is a critical mediator of top-down control of cue-motivated behavior in rats
Source: eLife. 2019 Sep 10;8:e49041. doi: 10.7554/eLife.49041 (PMC6739869; doi:10.7554/eLife.49041)
Supplement: Figure 5—source data 8. [file elife-49041-fig5-data8.xlsx]

## Sheet: Sheet3
Subject	Round	GPCR	Phenotype	Treatment	%DA
71	4	Gi	GT	CNO	94.1365
89	5	Gi	GT	CNO	174.95
90	5	Gi	GT	CNO	177.189
98	5	Gi	GT	CNO	93.3555
80	4	Gi	GT	CNO	208.194
60	4	Gi	GT	VEH	64.0516
97	5	Gi	GT	VEH	61.0265
104	5	Gi	GT	VEH	37.7896
108	5	Gi	GT	VEH	61.7418
113	5	Gi	GT	VEH	122.292
