# Supplementary material for: The paraventricular thalamus is a critical mediator of top-down control of cue-motivated behavior in rats
Source: eLife. 2019 Sep 10;8:e49041. doi: 10.7554/eLife.49041 (PMC6739869; doi:10.7554/eLife.49041)
Supplement: Figure 5—source data 9. [file elife-49041-fig5-data9.xlsx]

## Sheet: Sheet3
Subject	Round	GPCR	Phenotype	Treatment	Session	PCA_Index	%DA
60	4	Gi	GT	VEH	6	-0.69183	64.0516
71	4	Gi	GT	CNO	6	-0.22165	94.1365
80	4	Gi	GT	CNO	6	0.563182	208.194
89	5	Gi	GT	CNO	6	0.42399	174.95
90	5	Gi	GT	CNO	6	0.251769	177.189
97	5	Gi	GT	VEH	6	-0.72783	61.0265
98	5	Gi	GT	CNO	6	-0.27289	93.3555
104	5	Gi	GT	VEH	6	-0.4662	37.7896
108	5	Gi	GT	VEH	6	-0.53817	61.7418
113	5	Gi	GT	VEH	6	-0.03063	122.292
